# Supplementary material for: Diaqua­{2,6-bis­[N-(2-pyridinylmeth­yl)­carbamo­yl]­phenolato-κ2 O 1,O 2}zinc(II)
Source: Acta Crystallogr Sect E Struct Rep Online. 2008 Jun 7;64(Pt 7):m884–5. doi: 10.1107/S1600536808016693 (PMC2961791; doi:10.1107/S1600536808016693)
Supplement: Supplementary file 1 [file e-64-0m884-sup1.cif]

##############################################################################
###                                                                        ###
###        Electronic paper (Acta Crystallographica Section E)             ###
###                                                                        ###
##############################################################################
#                                                                            #
# This CIF contains the data in a paper accepted for publication in Acta     #
# Crystallographica Section E. It conforms to the requirements of Notes      #
# for Authors for Section E, and has been peer reviewed under the auspices   #
# of the IUCr Commission on Journals.                                        #
#                                                                            #
# Full details of the Crystallographic Information File format               #
# are given in the paper "The Crystallographic Information File (CIF):       #
# a New Standard Archive File for Crystallography" by S. R. Hall, F. H.      #
# Allen and I. D. Brown [Acta Cryst. (1991), A47, 655-685].                  #
#                                                                            #
# The current version of the core CIF dictionary is obtainable from          #
# ftp://ftp.iucr.org/pub/cif_core.dic. The current version number is 2.4.    #
#                                                                            #
# Software is freely available for graphical display of the structure(s) in  #
# this CIF.  For information consult the CIF home page http://www.iucr.org/  #
# cif/home.html                                                              #
#                                                                            #
# This file may be used for bona fide research purposes within the           #
# scientific community so long as proper attribution is given to the journal # 
# article from which it was obtained.                                        #
#                                                                            #
##############################################################################
                                             
data_global
_audit_creation_method     'WinGX routine CIF_UPDATE'
_journal_date_recd_electronic     2008-05-14
_journal_date_accepted     2008-06-01
_journal_name_full     'Acta Crystallographica, Section E'
_journal_year     2008
_journal_volume     64
_journal_issue      7
_journal_page_first     m884
_journal_page_last     m885
_journal_paper_category     QM
_journal_coeditor_code     HY2136
_publ_contact_author_name     'Chomchai Suksai'
_publ_contact_author_address
;
Department of Chemistry
Faculty of Science
Burapha University
Chonburi 20131
Thailand
;
_publ_contact_author_email     'jomjai@buu.ac.th, tthawatc@chula.ac.th'
_publ_contact_author_fax     '66-038-393494'
_publ_contact_author_phone     '66-038-103067'
_publ_section_title
;\
Diaqua{2,6-bis[N-(2-pyridylmethyl)carbamoyl]phenolato-\k^2^<i>O</i>^1^,\
<i>O</i>^2^}zinc(II)
;
loop_
    _publ_author_name
    _publ_author_footnote
    _publ_author_address
    'Suksai, Chomchai' .
;
Department of Chemistry
Faculty of Science
Burapha University
Chonburi 20131
Thailand
;
    'Watchasit, Sarayut' .
;
Department of Chemistry
Faculty of Science
Burapha University
Chonburi 20131
Thailand
;
    'Tuntulani, Thawatchai' .
;
Department of Chemistry
Faculty of Science
Chulalongkorn University
Bangkok 10330
Thailand
;
    'Pakawatchai, Chaveng' .
;
Department of Chemistry
Faculty of Science
Prince of Songkla University
Songkhla 90112
Thailand
;
data_I
_audit_creation_method     'WinGX routine CIF_UPDATE'
_chemical_name_systematic
;
Diaqua{2,6-bis[N-(2-pyridylmethyl)carbamoyl]phenolato-
\k^2^<i>O</i>^1^,<i>O</i>^2^}zinc(II)
;
_chemical_formula_moiety     'C40 H38 N8 O8 Zn'
_chemical_formula_sum     'C40 H38 N8 O8 Zn'
_chemical_formula_iupac     '[Zn (C20 H17 N4 O3)2 (H2 O)2]'
_chemical_formula_weight     824.18
_symmetry_cell_setting     monoclinic
_symmetry_space_group_name_H-M     'C 2/c'
_symmetry_space_group_name_Hall     '-C 2yc'
loop_
    _symmetry_equiv_pos_as_xyz
    'x, y, z'
    '-x, y, -z+1/2'
    'x+1/2, y+1/2, z'
    '-x+1/2, y+1/2, -z+1/2'
    '-x, -y, -z'
    'x, -y, z-1/2'
    '-x+1/2, -y+1/2, -z'
    'x+1/2, -y+1/2, z-1/2'
_cell_length_a     16.357(4)
_cell_length_b     14.723(4)
_cell_length_c     15.135(4)
_cell_angle_alpha     90
_cell_angle_beta     91.938(7)
_cell_angle_gamma     90
_cell_volume     3642.9(16)
_cell_formula_units_Z     4
_cell_measurement_reflns_used     4398
_cell_measurement_theta_min     1.86
_cell_measurement_theta_max     28.03
_cell_measurement_temperature     293(2)
_exptl_crystal_description     prism
_exptl_crystal_colour     colourless
_exptl_crystal_size_max     0.35
_exptl_crystal_size_mid     0.3
_exptl_crystal_size_min     0.2
_exptl_crystal_density_diffrn     1.503
_exptl_crystal_density_method     'not measured'
_exptl_crystal_F_000     1712
_exptl_absorpt_coefficient_mu     0.742
_exptl_absorpt_correction_type     multi-scan
_exptl_absorpt_process_details     '(SADABS; Sheldrick, 1996)'
_exptl_absorpt_correction_T_min     0.757
_exptl_absorpt_correction_T_max     0.854
_exptl_special_details
;
Compound (IV): To a solution of (III) (2.38 g, 10.2 mmol)
in dry CH~2~Cl~2~ (5 ml) was added to a well stirred mixture of
2-(aminomethyl)-pyridine (2.60 ml, 25.5 mmol) and NEt~3~
(5.33 ml, 38.3 mmol) in dried CH~2~Cl~2~ (5 ml)
under nitrogen atmosphere and the reaction was then left stirring
overnight. Next, the solvent was removed under vacuum and
the residue was purified by column chromatography on Al~2~O~3~
with 50% EtOAc:CH~2~Cl~2~ as eluent. The resulting
pale yellow solid was recrystallized in
diethyl ether to give a pure white solid (IV) (yield 68%, 2.68 g).
m.p. 120--125 \%C. ^1^H-NMR (400 MHz, CDCl~3~): \d 8.70 (s, 2H, --NH),
8.61 (d, <i>J</i> = 4.4 Hz, 2H, ArH), 8.20 (d, <i>J</i> = 8.0 Hz, 2H,
ArH), 7.71 (m, 2H, PyH), 7.38 (m, 3H, ArH), 7.25 (m, 2H,
ArH), 4.85 (s, 2H, --CH~2~--), 4.83 (s, 2H,
--CH~2~--), 3.88 (s, 3H, --CH~3~).
^13^C-NMR (100 MHz, DMSO-d~6~): \d 164.90, 156.69,
156.53, 149.18, 136.81, 134.82, 127.60, 125.11, 122.45, 122.24,
63.83, 45.16.
Compound (V): Anhydrous LiI (3.89 g, 28.9 mmol) was added to
a well stirred solution of (IV) (0.78 g, 2.89 mmol)
in anhydrous pyridine (20 ml) at room temperature.
The reaction was allowed to proceed for 7 d with constant
stirring. Then pyridine was removed in <i>vacuum</i> and the residue
was dissloved in 1 <i>M</i> HCl (20 ml) and extracted with ethyl acetate
(3 <i>x</i> 20 ml). The combined organic phase was dried over anhydrous
Na~2~SO~4~, filtered and brought to dryness by rotary evaporation.
The crude product was recrystallized in a solution of methanol and diethyl
ether, giving (V) as a white solid (yield 92% ,0.95 g).
m.p 100--103 \%C. Analysis, calculated for C~20~H~18~N~4~O~3~:
C 66.29, H 5.01, N 15.46%; found: C 66.31, H 4.99, N 15.45%.
^1^H-NMR (400 MHz, CDCl~3~): \d 8.77(s, 2H, --NH),
8.61 (d, <i>J</i> = 4.8 Hz, 2H, Ar<i>H</i>), 8.11 (d,
<i>J</i> = 7.6 Hz, 2H, ArH), 7.71 (m, 2H, ArH), 7.39 (d,
<i>J</i> = 7.6 Hz, 2H, ArH), 7.26 (m, 2H, ArH), 7.03 (t,
<i>J</i> = 8.0 Hz, 1H, ArH), 4.82 (s, 2H, --CH~2~--), 4.81 (s, 2H,
--CH~2~--).
^13^C-NMR (100 MHz, CDCl~3~): \d 167.66, 160.59, 156.26,
149.06, 137.01, 133.28, 122.52, 122.08, 118.61, 117.94, 44.73.
ESI: m/z
348.1458 [M+H^+^].
;
_diffrn_ambient_temperature     293(2)
_diffrn_radiation_type     MoK\a
_diffrn_radiation_wavelength     0.71073
_diffrn_radiation_monochromator     graphite
_diffrn_measurement_device_type     'Bruker SMART APEX CCD area-detector'
_diffrn_measurement_method     '\f and \w scans'
_diffrn_reflns_number     21455
_diffrn_reflns_av_R_equivalents     0.0607
_diffrn_reflns_theta_min     1.86
_diffrn_reflns_theta_max     28.03
_diffrn_reflns_theta_full     28.03
_diffrn_measured_fraction_theta_max     0.997
_diffrn_measured_fraction_theta_full     0.997
_diffrn_reflns_limit_h_min     -21
_diffrn_reflns_limit_h_max     21
_diffrn_reflns_limit_k_min     -19
_diffrn_reflns_limit_k_max     19
_diffrn_reflns_limit_l_min     -19
_diffrn_reflns_limit_l_max     19
_reflns_number_total     4398
_reflns_number_gt     3575
_reflns_threshold_expression     >2\s(I)
_refine_ls_structure_factor_coef     Fsqd
_refine_ls_matrix_type     full
_refine_ls_R_factor_gt     0.0597
_refine_ls_wR_factor_ref     0.1302
_refine_ls_goodness_of_fit_ref     1.113
_refine_ls_restrained_S_all     1.113
_refine_ls_number_reflns     4398
_refine_ls_number_parameters     260
_refine_ls_number_restraints     0
_refine_ls_hydrogen_treatment     constr
_refine_ls_weighting_scheme     calc
_refine_ls_weighting_details
         'calc w=1/[\s^2^(Fo^2^)+(0.0553P)^2^+3.7977P] where P=(Fo^2^+2Fc^2^)/3'
_atom_sites_solution_hydrogens     geom
_atom_sites_solution_primary     direct
_atom_sites_solution_secondary     difmap
_refine_ls_shift/su_max     0
_refine_diff_density_max     0.52
_refine_diff_density_min     -0.419
_refine_ls_extinction_method     none
loop_
    _atom_type_symbol
    _atom_type_description
    _atom_type_scat_dispersion_real
    _atom_type_scat_dispersion_imag
    _atom_type_scat_source
    C C 0.003 0.002 'International Tables Vol C Tables 4.2.6.8 and 6.1.1.4'
    H H 0 0 'International Tables Vol C Tables 4.2.6.8 and 6.1.1.4'
    N N 0.006 0.003 'International Tables Vol C Tables 4.2.6.8 and 6.1.1.4'
    O O 0.011 0.006 'International Tables Vol C Tables 4.2.6.8 and 6.1.1.4'
    Zn Zn 0.284 1.43 'International Tables Vol C Tables 4.2.6.8 and 6.1.1.4'
_computing_data_collection     'SMART (Bruker, 2007)'
_computing_cell_refinement     'SAINT (Bruker, 2007)'
_computing_data_reduction     'SAINT (Bruker, 2007)'
_computing_structure_solution     'SHELXS97 (Sheldrick, 2008)'
_computing_structure_refinement     'SHELXL97 (Sheldrick, 2008)'
_computing_molecular_graphics
            'ORTEP-3 (Farrugia, 1997) and Mercury (Macrae <i>et al.</i>,  2006)'
_computing_publication_material     'SHELXL97 (Sheldrick, 2008)'
loop_
    _atom_site_type_symbol
    _atom_site_label
    _atom_site_fract_x
    _atom_site_fract_y
    _atom_site_fract_z
    _atom_site_U_iso_or_equiv
    _atom_site_adp_type
    _atom_site_calc_flag
    _atom_site_refinement_flags
    _atom_site_occupancy
    _atom_site_disorder_assembly
    _atom_site_disorder_group
    C C1 0.02286(15) 0.19100(17) 0.05522(17) 0.0236(5) Uani d . 1 . .
    C C2 0.09384(16) 0.24793(18) 0.06360(17) 0.0269(6) Uani d . 1 . .
    C C3 0.14191(17) 0.26133(19) -0.0097(2) 0.0343(6) Uani d . 1 . .
    H H3 0.1885 0.2972 -0.0036 0.041 Uiso calc R 1 . .
    C C4 0.12260(19) 0.2232(2) -0.0905(2) 0.0403(7) Uani d . 1 . .
    H H4 0.156 0.2329 -0.1382 0.048 Uiso calc R 1 . .
    C C5 0.05325(18) 0.1705(2) -0.10030(19) 0.0368(7) Uani d . 1 . .
    H H5 0.0395 0.1457 -0.1553 0.044 Uiso calc R 1 . .
    C C6 0.00339(16) 0.15366(17) -0.02945(17) 0.0264(6) Uani d . 1 . .
    C C7 -0.06868(17) 0.09354(18) -0.04851(19) 0.0312(6) Uani d . 1 . .
    C C8 -0.17697(17) 0.0002(2) 0.0089(2) 0.0389(7) Uani d . 1 . .
    H H8A -0.183 -0.0314 0.0645 0.047 Uiso calc R 1 . .
    H H8B -0.1619 -0.0445 -0.0347 0.047 Uiso calc R 1 . .
    C C9 -0.25903(17) 0.04027(19) -0.01925(18) 0.0299(6) Uani d . 1 . .
    C C10 -0.27189(18) 0.1306(2) -0.0387(2) 0.0377(7) Uani d . 1 . .
    H H10 -0.2288 0.1718 -0.0348 0.045 Uiso calc R 1 . .
    C C11 -0.3496(2) 0.1594(2) -0.0642(2) 0.0461(8) Uani d . 1 . .
    H H11 -0.3598 0.2203 -0.0764 0.055 Uiso calc R 1 . .
    C C12 -0.4113(2) 0.0968(3) -0.0711(2) 0.0539(9) Uani d . 1 . .
    H H12 -0.4638 0.1139 -0.0897 0.065 Uiso calc R 1 . .
    C C13 -0.3936(2) 0.0081(3) -0.0498(3) 0.0578(10) Uani d . 1 . .
    H H13 -0.4358 -0.0343 -0.0539 0.069 Uiso calc R 1 . .
    C C14 0.11584(15) 0.29456(18) 0.14819(19) 0.0291(6) Uani d . 1 . .
    C C15 0.1960(2) 0.4212(2) 0.2162(2) 0.0428(8) Uani d . 1 . .
    H H15A 0.2548 0.4131 0.2219 0.051 Uiso calc R 1 . .
    H H15B 0.1723 0.3991 0.2701 0.051 Uiso calc R 1 . .
    C C16 0.17668(18) 0.5211(2) 0.20506(19) 0.0352(6) Uani d . 1 . .
    N N2 0.23880(15) 0.57968(17) 0.21397(17) 0.0372(6) Uani d . 1 . .
    C C20 0.2219(2) 0.6684(2) 0.2034(2) 0.0478(8) Uani d . 1 . .
    H H20 0.2647 0.7097 0.2104 0.057 Uiso calc R 1 . .
    C C19 0.1456(3) 0.7013(3) 0.1829(2) 0.0544(9) Uani d . 1 . .
    H H19 0.137 0.7633 0.1753 0.065 Uiso calc R 1 . .
    C C18 0.0825(2) 0.6416(3) 0.1738(3) 0.0615(10) Uani d . 1 . .
    H H18 0.0298 0.6619 0.1599 0.074 Uiso calc R 1 . .
    N N1 0.16417(16) 0.36823(17) 0.14154(17) 0.0383(6) Uani d . 1 . .
    H H1 0.1771 0.3851 0.0894 0.046 Uiso calc R 1 . .
    C C17 0.0979(2) 0.5508(3) 0.1857(3) 0.0553(9) Uani d . 1 . .
    H H17 0.0553 0.5091 0.1806 0.066 Uiso calc R 1 . .
    N N3 -0.11105(14) 0.06472(16) 0.01965(16) 0.0339(5) Uani d . 1 . .
    H H3A -0.0987 0.0852 0.0716 0.041 Uiso calc R 1 . .
    N N4 -0.31909(16) -0.02078(19) -0.02365(19) 0.0458(7) Uani d . 1 . .
    O O1 -0.02465(11) 0.17550(13) 0.12131(12) 0.0297(4) Uani d . 1 . .
    O O2 0.09257(12) 0.26946(14) 0.22198(13) 0.0363(5) Uani d . 1 . .
    O O3 -0.08908(14) 0.07239(16) -0.12543(15) 0.0473(6) Uani d . 1 . .
    O O4 0.08829(13) 0.06216(15) 0.24782(15) 0.0431(5) Uani d . 1 . .
    Zn Zn1 0 0.17016(3) 0.25 0.02664(14) Uani d S 1 . .
    H H24 0.0847 0.0211 0.2086 0.052(11) Uiso d . 1 . .
    H H23 0.1415 0.067 0.2476 0.078(14) Uiso d . 1 . .
loop_
    _atom_site_aniso_label
    _atom_site_aniso_U_11
    _atom_site_aniso_U_22
    _atom_site_aniso_U_33
    _atom_site_aniso_U_12
    _atom_site_aniso_U_13
    _atom_site_aniso_U_23
    C1 0.0218(12) 0.0203(12) 0.0284(13) 0.0028(10) -0.0027(10) 0.0033(10)
    C2 0.0270(13) 0.0237(13) 0.0299(14) 0.0008(11) 0.0002(11) 0.0035(11)
    C3 0.0272(14) 0.0312(15) 0.0447(17) -0.0039(12) 0.0047(12) 0.0051(13)
    C4 0.0400(17) 0.0441(18) 0.0376(17) 0.0014(14) 0.0120(13) 0.0059(14)
    C5 0.0395(16) 0.0410(17) 0.0299(15) 0.0054(14) 0.0015(12) -0.0021(13)
    C6 0.0261(13) 0.0243(14) 0.0286(13) 0.0041(10) -0.0012(10) 0.0015(10)
    C7 0.0315(14) 0.0255(14) 0.0362(16) 0.0068(11) -0.0054(12) -0.0068(12)
    C8 0.0300(15) 0.0307(16) 0.055(2) -0.0043(12) -0.0110(13) 0.0031(14)
    C9 0.0305(14) 0.0292(14) 0.0296(14) -0.0046(11) -0.0042(11) 0.0031(11)
    C10 0.0344(16) 0.0315(15) 0.0472(18) -0.0007(13) -0.0008(13) 0.0027(13)
    C11 0.0454(19) 0.0428(19) 0.050(2) 0.0122(15) -0.0002(15) 0.0050(15)
    C12 0.0333(17) 0.068(2) 0.060(2) 0.0082(17) -0.0099(15) 0.0120(19)
    C13 0.0321(17) 0.062(2) 0.078(3) -0.0144(17) -0.0142(17) 0.019(2)
    C14 0.0208(13) 0.0247(13) 0.0412(16) 0.0002(10) -0.0071(11) 0.0041(12)
    C15 0.0442(18) 0.0369(17) 0.0462(19) -0.0125(14) -0.0135(14) 0.0017(14)
    C16 0.0353(16) 0.0353(16) 0.0346(16) -0.0068(13) -0.0049(12) 0.0002(12)
    N2 0.0360(13) 0.0322(13) 0.0427(14) -0.0078(11) -0.0071(11) -0.0002(11)
    C20 0.059(2) 0.0314(16) 0.052(2) -0.0095(16) -0.0073(16) -0.0007(15)
    C19 0.078(3) 0.0413(19) 0.043(2) 0.0131(19) -0.0050(18) -0.0011(15)
    C18 0.046(2) 0.067(3) 0.071(3) 0.0168(19) -0.0048(18) -0.002(2)
    N1 0.0448(15) 0.0336(13) 0.0361(14) -0.0177(11) -0.0047(11) 0.0052(11)
    C17 0.0342(18) 0.060(2) 0.071(3) -0.0095(16) -0.0053(17) -0.0001(19)
    N3 0.0292(12) 0.0327(13) 0.0393(14) -0.0066(10) -0.0069(10) -0.0016(10)
    N4 0.0349(14) 0.0403(15) 0.0615(18) -0.0121(12) -0.0109(12) 0.0156(13)
    O1 0.0258(9) 0.0377(11) 0.0256(9) -0.0075(8) 0.0001(7) 0.0014(8)
    O2 0.0420(12) 0.0356(11) 0.0309(11) -0.0135(9) -0.0033(9) 0.0007(9)
    O3 0.0514(13) 0.0489(14) 0.0410(13) -0.0034(11) -0.0087(10) -0.0180(11)
    O4 0.0323(12) 0.0397(12) 0.0567(14) 0.0075(9) -0.0049(10) -0.0215(11)
    Zn1 0.0272(2) 0.0271(2) 0.0254(2) 0 -0.00199(16) 0
loop_
    _geom_bond_atom_site_label_1
    _geom_bond_atom_site_label_2
    _geom_bond_site_symmetry_2
    _geom_bond_distance
    _geom_bond_publ_flag
    C1 O1 . 1.307(3) ?
    C1 C6 . 1.421(4) ?
    C1 C2 . 1.434(4) ?
    C2 C3 . 1.395(4) ?
    C2 C14 . 1.486(4) ?
    C3 C4 . 1.373(4) ?
    C3 H3 . 0.93 ?
    C4 C5 . 1.378(4) ?
    C4 H4 . 0.93 ?
    C5 C6 . 1.391(4) ?
    C5 H5 . 0.93 ?
    C6 C7 . 1.495(4) ?
    C7 O3 . 1.240(3) ?
    C7 N3 . 1.332(4) ?
    C8 N3 . 1.442(4) ?
    C8 C9 . 1.514(4) ?
    C8 H8A . 0.97 ?
    C8 H8B . 0.97 ?
    C9 N4 . 1.332(4) ?
    C9 C10 . 1.377(4) ?
    C10 C11 . 1.382(4) ?
    C10 H10 . 0.93 ?
    C11 C12 . 1.368(5) ?
    C11 H11 . 0.93 ?
    C12 C13 . 1.374(5) ?
    C12 H12 . 0.93 ?
    C13 N4 . 1.338(4) ?
    C13 H13 . 0.93 ?
    C14 O2 . 1.248(3) ?
    C14 N1 . 1.348(3) ?
    C15 N1 . 1.455(4) ?
    C15 C16 . 1.514(4) ?
    C15 H15A . 0.97 ?
    C15 H15B . 0.97 ?
    C16 N2 . 1.336(4) ?
    C16 C17 . 1.383(4) ?
    N2 C20 . 1.344(4) ?
    C20 C19 . 1.365(5) ?
    C20 H20 . 0.93 ?
    C19 C18 . 1.361(6) ?
    C19 H19 . 0.93 ?
    C18 C17 . 1.371(5) ?
    C18 H18 . 0.93 ?
    N1 H1 . 0.86 ?
    C17 H17 . 0.93 ?
    N3 H3A . 0.86 ?
    O1 Zn1 . 1.9772(18) y
    O2 Zn1 . 2.1572(19) y
    O4 Zn1 . 2.149(2) y
    O4 H24 . 0.85 ?
    O4 H23 . 0.87 ?
    Zn1 O1 2 1.9772(18) ?
    Zn1 O4 2 2.149(2) ?
    Zn1 O2 2 2.1572(19) ?
loop_
    _geom_angle_atom_site_label_1
    _geom_angle_atom_site_label_2
    _geom_angle_atom_site_label_3
    _geom_angle_site_symmetry_1
    _geom_angle_site_symmetry_3
    _geom_angle
    _geom_angle_publ_flag
    O1 C1 C6 . . 120.1(2) ?
    O1 C1 C2 . . 122.3(2) ?
    C6 C1 C2 . . 117.5(2) ?
    C3 C2 C1 . . 119.3(2) ?
    C3 C2 C14 . . 119.5(2) ?
    C1 C2 C14 . . 121.2(2) ?
    C4 C3 C2 . . 122.1(3) ?
    C4 C3 H3 . . 118.9 ?
    C2 C3 H3 . . 118.9 ?
    C3 C4 C5 . . 119.3(3) ?
    C3 C4 H4 . . 120.4 ?
    C5 C4 H4 . . 120.4 ?
    C4 C5 C6 . . 121.3(3) ?
    C4 C5 H5 . . 119.3 ?
    C6 C5 H5 . . 119.3 ?
    C5 C6 C1 . . 120.4(2) ?
    C5 C6 C7 . . 115.9(2) ?
    C1 C6 C7 . . 123.7(2) ?
    O3 C7 N3 . . 121.1(3) ?
    O3 C7 C6 . . 121.0(3) ?
    N3 C7 C6 . . 117.8(2) ?
    N3 C8 C9 . . 115.3(2) ?
    N3 C8 H8A . . 108.4 ?
    C9 C8 H8A . . 108.4 ?
    N3 C8 H8B . . 108.4 ?
    C9 C8 H8B . . 108.4 ?
    H8A C8 H8B . . 107.5 ?
    N4 C9 C10 . . 122.3(3) ?
    N4 C9 C8 . . 113.4(2) ?
    C10 C9 C8 . . 124.3(3) ?
    C9 C10 C11 . . 119.2(3) ?
    C9 C10 H10 . . 120.4 ?
    C11 C10 H10 . . 120.4 ?
    C12 C11 C10 . . 118.9(3) ?
    C12 C11 H11 . . 120.5 ?
    C10 C11 H11 . . 120.5 ?
    C11 C12 C13 . . 118.3(3) ?
    C11 C12 H12 . . 120.8 ?
    C13 C12 H12 . . 120.8 ?
    N4 C13 C12 . . 123.6(3) ?
    N4 C13 H13 . . 118.2 ?
    C12 C13 H13 . . 118.2 ?
    O2 C14 N1 . . 120.2(3) ?
    O2 C14 C2 . . 124.2(2) ?
    N1 C14 C2 . . 115.7(2) ?
    N1 C15 C16 . . 111.5(3) ?
    N1 C15 H15A . . 109.3 ?
    C16 C15 H15A . . 109.3 ?
    N1 C15 H15B . . 109.3 ?
    C16 C15 H15B . . 109.3 ?
    H15A C15 H15B . . 108 ?
    N2 C16 C17 . . 121.2(3) ?
    N2 C16 C15 . . 117.5(3) ?
    C17 C16 C15 . . 121.3(3) ?
    C16 N2 C20 . . 117.6(3) ?
    N2 C20 C19 . . 123.7(3) ?
    N2 C20 H20 . . 118.2 ?
    C19 C20 H20 . . 118.2 ?
    C18 C19 C20 . . 118.6(3) ?
    C18 C19 H19 . . 120.7 ?
    C20 C19 H19 . . 120.7 ?
    C19 C18 C17 . . 118.8(4) ?
    C19 C18 H18 . . 120.6 ?
    C17 C18 H18 . . 120.6 ?
    C14 N1 C15 . . 124.6(3) ?
    C14 N1 H1 . . 117.7 ?
    C15 N1 H1 . . 117.7 ?
    C18 C17 C16 . . 120.1(3) ?
    C18 C17 H17 . . 119.9 ?
    C16 C17 H17 . . 119.9 ?
    C7 N3 C8 . . 122.0(3) ?
    C7 N3 H3A . . 119 ?
    C8 N3 H3A . . 119 ?
    C9 N4 C13 . . 117.6(3) ?
    C1 O1 Zn1 . . 130.85(16) ?
    C14 O2 Zn1 . . 127.87(18) ?
    Zn1 O4 H24 . . 121 ?
    Zn1 O4 H23 . . 128 ?
    H24 O4 H23 . . 96 ?
    O1 Zn1 O1 . 2 175.44(11) y
    O1 Zn1 O4 . 2 85.97(8) y
    O1 Zn1 O4 2 2 97.42(8) ?
    O1 Zn1 O4 . . 97.42(8) y
    O1 Zn1 O4 2 . 85.97(8) ?
    O4 Zn1 O4 2 . 84.55(12) y
    O1 Zn1 O2 . . 84.29(7) y
    O1 Zn1 O2 2 . 92.61(8) ?
    O4 Zn1 O2 2 . 168.82(8) ?
    O4 Zn1 O2 . . 91.26(8) y
    O1 Zn1 O2 . 2 92.61(8) y
    O1 Zn1 O2 2 2 84.29(7) ?
    O4 Zn1 O2 2 2 91.26(8) ?
    O4 Zn1 O2 . 2 168.82(8) y
    O2 Zn1 O2 . 2 94.67(12) y
loop_
    _geom_torsion_atom_site_label_1
    _geom_torsion_atom_site_label_2
    _geom_torsion_atom_site_label_3
    _geom_torsion_atom_site_label_4
    _geom_torsion_site_symmetry_1
    _geom_torsion_site_symmetry_2
    _geom_torsion_site_symmetry_3
    _geom_torsion_site_symmetry_4
    _geom_torsion
    _geom_torsion_publ_flag
    O1 C1 C2 C3 . . . . 179.9(2) ?
    C6 C1 C2 C3 . . . . -2.4(4) ?
    O1 C1 C2 C14 . . . . -1.7(4) ?
    C6 C1 C2 C14 . . . . 176.1(2) ?
    C1 C2 C3 C4 . . . . 1.4(4) ?
    C14 C2 C3 C4 . . . . -177.1(3) ?
    C2 C3 C4 C5 . . . . 0.5(5) ?
    C3 C4 C5 C6 . . . . -1.3(5) ?
    C4 C5 C6 C1 . . . . 0.2(4) ?
    C4 C5 C6 C7 . . . . -178.5(3) ?
    O1 C1 C6 C5 . . . . 179.4(2) ?
    C2 C1 C6 C5 . . . . 1.6(4) ?
    O1 C1 C6 C7 . . . . -1.9(4) ?
    C2 C1 C6 C7 . . . . -179.8(2) ?
    C5 C6 C7 O3 . . . . -10.8(4) ?
    C1 C6 C7 O3 . . . . 170.5(3) ?
    C5 C6 C7 N3 . . . . 170.3(2) ?
    C1 C6 C7 N3 . . . . -8.4(4) ?
    N3 C8 C9 N4 . . . . -176.5(3) ?
    N3 C8 C9 C10 . . . . 3.5(5) ?
    N4 C9 C10 C11 . . . . -0.3(5) ?
    C8 C9 C10 C11 . . . . 179.7(3) ?
    C9 C10 C11 C12 . . . . -1.4(5) ?
    C10 C11 C12 C13 . . . . 1.9(5) ?
    C11 C12 C13 N4 . . . . -0.8(6) ?
    C3 C2 C14 O2 . . . . -159.3(3) ?
    C1 C2 C14 O2 . . . . 22.2(4) ?
    C3 C2 C14 N1 . . . . 20.6(4) ?
    C1 C2 C14 N1 . . . . -157.9(2) ?
    N1 C15 C16 N2 . . . . -127.8(3) ?
    N1 C15 C16 C17 . . . . 51.7(4) ?
    C17 C16 N2 C20 . . . . 0.0(5) ?
    C15 C16 N2 C20 . . . . 179.5(3) ?
    C16 N2 C20 C19 . . . . -1.0(5) ?
    N2 C20 C19 C18 . . . . 1.0(6) ?
    C20 C19 C18 C17 . . . . 0.0(6) ?
    O2 C14 N1 C15 . . . . 2.9(4) ?
    C2 C14 N1 C15 . . . . -177.0(3) ?
    C16 C15 N1 C14 . . . . -127.1(3) ?
    C19 C18 C17 C16 . . . . -1.0(6) ?
    N2 C16 C17 C18 . . . . 1.0(5) ?
    C15 C16 C17 C18 . . . . -178.5(3) ?
    O3 C7 N3 C8 . . . . 6.7(4) ?
    C6 C7 N3 C8 . . . . -174.4(2) ?
    C9 C8 N3 C7 . . . . -83.3(4) ?
    C10 C9 N4 C13 . . . . 1.4(5) ?
    C8 C9 N4 C13 . . . . -178.6(3) ?
    C12 C13 N4 C9 . . . . -0.8(6) ?
    C6 C1 O1 Zn1 . . . . 151.87(19) ?
    C2 C1 O1 Zn1 . . . . -30.4(4) ?
    N1 C14 O2 Zn1 . . . . 168.55(19) ?
    C2 C14 O2 Zn1 . . . . -11.5(4) ?
    C1 O1 Zn1 O4 . . . 2 -143.2(2) ?
    C1 O1 Zn1 O4 . . . . -59.2(2) ?
    C1 O1 Zn1 O2 . . . . 31.3(2) ?
    C1 O1 Zn1 O2 . . . 2 125.8(2) ?
    C14 O2 Zn1 O1 . . . . -9.8(2) ?
    C14 O2 Zn1 O1 . . . 2 173.6(2) ?
    C14 O2 Zn1 O4 . . . 2 19.8(6) ?
    C14 O2 Zn1 O4 . . . . 87.6(2) ?
    C14 O2 Zn1 O2 . . . 2 -101.9(2) ?
loop_
    _geom_hbond_atom_site_label_D
    _geom_hbond_atom_site_label_H
    _geom_hbond_atom_site_label_A
    _geom_hbond_site_symmetry_A
    _geom_hbond_distance_DH
    _geom_hbond_distance_HA
    _geom_hbond_distance_DA
    _geom_hbond_angle_DHA
    _geom_hbond_publ_flag
    N3 H3A O1 . 0.86 1.93 2.623(3) 136 y
    N1 H1 N4 3 0.86 2.20 3.007(4) 155 y
    O4 H24 O3 5 0.85 1.87 2.712(3) 174 y
    O4 H23 N2 4_545 0.87 2.03 2.879(3) 163 y
