# Supplementary material for: Diaqua­{2,6-bis­[N-(2-pyridinylmeth­yl)­carbamo­yl]­phenolato-κ2 O 1,O 2}zinc(II)
Source: Acta Crystallogr Sect E Struct Rep Online. 2008 Jun 7;64(Pt 7):m884–5. doi: 10.1107/S1600536808016693 (PMC2961791; doi:10.1107/S1600536808016693)
Supplement: Supplementary file 2 [file e-64-0m884-Isup2.hkl]

#
# h,k,l, Fc-squared, Fo-squared, sigma(Fo-squared) and status flag
#
data_I
_shelx_title ' jj9 in C 2/c'
_shelx_refln_list_code          4
_shelx_F_calc_maximum      423.98
_exptl_crystal_F_000      1711.61
_reflns_d_resolution_high  0.7562
 
loop_
 _symmetry_equiv_pos_as_xyz
 'x, y, z'
 '-x, y, -z+1/2'
 'x+1/2, y+1/2, z'
 '-x+1/2, y+1/2, -z+1/2'
 '-x, -y, -z'
 'x, -y, z-1/2'
 '-x+1/2, -y+1/2, -z'
 'x+1/2, -y+1/2, z-1/2'
 
_cell_length_a    16.3570
_cell_length_b    14.7232
_cell_length_c    15.1352
_cell_angle_alpha  90.000
_cell_angle_beta   91.938
_cell_angle_gamma  90.000
 
_shelx_F_squared_multiplier     1.000
 
loop_
 _refln_index_h
 _refln_index_k
 _refln_index_l
 _refln_F_squared_calc
 _refln_F_squared_meas
 _refln_F_squared_sigma
 _refln_observed_status
   2   0   0    16158.29    18278.68    567.67 o
   4   0   0    16746.96    18681.96    506.07 o
   6   0   0     1659.96     2177.25     82.21 o
   8   0   0    13067.03    13369.09    326.41 o
  10   0   0    21984.60    23096.47    540.48 o
  12   0   0    23802.69    21152.97    516.21 o
  14   0   0       38.87       63.73     47.94 o
  16   0   0       58.69      137.14     55.00 o
  18   0   0      358.81      510.93     80.42 o
  20   0   0      271.07      237.52     87.80 o
   1   1   0     7029.37     8431.09    112.09 o
   3   1   0    84539.09   100015.67   1261.02 o
   5   1   0     2502.61     2439.43     45.75 o
   7   1   0     4658.69     4737.01     88.30 o
   9   1   0     1168.94     1041.66     52.32 o
  11   1   0     2326.34     2559.11     88.07 o
  13   1   0      245.09      211.46     37.73 o
  15   1   0     2450.34     2236.85     98.79 o
  17   1   0        7.07       81.50     41.15 o
  19   1   0      316.73      386.60     60.92 o
  21   1   0       66.90      155.27     56.16 o
   0   2   0      800.45      870.28     41.82 o
   2   2   0    48062.48    54100.68    687.45 o
   4   2   0     2168.03     1957.71     47.50 o
   6   2   0    13840.00    15087.79    198.80 o
   8   2   0    21062.62    23130.96    316.57 o
  10   2   0       32.83       85.50     25.57 o
  12   2   0     1116.57     1142.98     65.00 o
  14   2   0     5711.79     5300.69    309.49 o
  16   2   0       36.77       22.92     34.06 o
  18   2   0       34.26      191.30     45.69 o
  20   2   0      152.33      217.30     63.04 o
   1   3   0    26156.78    29553.96    484.14 o
   3   3   0   106062.54   118432.98   1494.62 o
   5   3   0    36840.46    39700.04    487.67 o
   7   3   0    13054.69    13418.92    183.70 o
   9   3   0     6011.22     5744.18     96.07 o
  11   3   0     4751.90     4692.87     95.62 o
  13   3   0       17.95       -3.16     26.88 o
  15   3   0     1767.61     1744.42     82.77 o
  17   3   0     2276.28     2339.82    102.80 o
  19   3   0      353.19      335.34     56.12 o
  21   3   0      412.16      382.17     77.47 o
   0   4   0        5.89      -25.08     27.85 o
   2   4   0     7340.63     8459.68    141.24 o
   4   4   0    46775.50    53401.19    687.49 o
   6   4   0      306.15      354.16     29.64 o
   8   4   0      488.32      642.00     34.10 o
  10   4   0       93.67      153.04     24.15 o
  12   4   0      853.30      884.25     53.87 o
  14   4   0     5366.20     5055.93    127.31 o
  16   4   0       21.87       34.95     35.91 o
  18   4   0      273.94      294.30     51.41 o
  20   4   0       60.26       59.95     67.85 o
   1   5   0      497.87      502.82     31.13 o
   3   5   0    22089.36    23599.63    338.25 o
   5   5   0    36366.65    40067.40    526.96 o
   7   5   0     2984.51     3061.30     83.25 o
   9   5   0      640.61      844.54     39.85 o
  11   5   0       28.29       16.80     21.83 o
  13   5   0      937.27     1020.44     61.13 o
  15   5   0      142.26      238.27     40.91 o
  17   5   0       29.32       83.82     44.69 o
  19   5   0       23.12       69.82     68.53 o
   0   6   0     4967.15     4601.55    212.94 o
   2   6   0     9018.49     8928.10    173.17 o
   4   6   0    47924.18    52547.07    729.66 o
   6   6   0    68072.42    76552.80   1055.30 o
   8   6   0     2076.57     1770.79     55.85 o
  10   6   0      302.84      291.41     31.30 o
  12   6   0      771.60      750.79     56.42 o
  14   6   0      515.87      546.73     64.72 o
  16   6   0     1865.79     2077.55    151.90 o
  18   6   0     2679.71     2168.90    166.65 o
  20   6   0        7.41      139.45     81.20 o
   1   7   0     1120.02     1176.44     62.41 o
   3   7   0     5186.92     5750.99    123.11 o
   5   7   0     9132.75     8848.29    150.09 o
   7   7   0     2742.17     2934.55    118.02 o
   9   7   0      524.67      658.18     54.83 o
  11   7   0       40.14       48.15     27.42 o
  13   7   0       89.95       75.62     44.28 o
  15   7   0     1226.93      951.61    105.85 o
  17   7   0      256.70      283.93     87.65 o
  19   7   0      113.42      147.87     81.36 o
   0   8   0    10446.28     9226.42    307.30 o
   2   8   0    10931.84    10363.24    206.10 o
   4   8   0     7983.12     8216.01    157.81 o
   6   8   0      219.34      319.18     28.64 o
   8   8   0     4891.34     4707.12    132.30 o
  10   8   0     1910.00     2108.08     84.18 o
  12   8   0       26.89       50.68     44.19 o
  14   8   0      218.45      364.54     79.39 o
  16   8   0      180.88      206.42     75.68 o
  18   8   0       16.18       46.68     83.46 o
   1   9   0    30213.55    30472.30    611.99 o
   3   9   0     8072.54     7935.69    186.96 o
   5   9   0      325.55      308.33     39.87 o
   7   9   0     3613.26     3309.80     95.83 o
   9   9   0     4692.78     4519.32    136.12 o
  11   9   0     4906.97     4834.96    220.81 o
  13   9   0     1040.43      923.84    104.30 o
  15   9   0      302.30      227.36     79.20 o
  17   9   0      131.75      101.45     90.33 o
  19   9   0      606.70      710.64    118.37 o
   0  10   0     2482.79     3172.67    175.90 o
   2  10   0      748.84      842.41     52.54 o
   4  10   0      164.87      201.96     42.38 o
   6  10   0      289.75      302.62     46.82 o
   8  10   0     1638.91     1735.44    121.02 o
  10  10   0      653.65      637.32     63.64 o
  12  10   0     1554.80     1375.91    101.91 o
  14  10   0      543.36      396.00     86.95 o
  16  10   0       96.51      137.14     82.06 o
  18  10   0        4.83      114.36     94.01 o
   1  11   0     8128.99     7794.04    248.40 o
   3  11   0     2407.52     2253.51     97.75 o
   5  11   0     1524.71     1438.69     83.01 o
   7  11   0      577.36      575.68     59.45 o
   9  11   0        8.49       64.65     41.07 o
  11  11   0      616.27      707.11     69.60 o
  13  11   0     1209.76     1311.91    131.24 o
  15  11   0        3.42       47.38     72.65 o
  17  11   0       65.82      101.44     86.62 o
   0  12   0    10959.62    10638.54    294.44 o
   2  12   0     4425.37     4419.54    138.07 o
   4  12   0     2794.26     2618.72    112.26 o
   6  12   0     1329.87     1452.52     89.62 o
   8  12   0      408.14      503.22     60.46 o
  10  12   0     2481.68     2529.04    122.43 o
  12  12   0     1355.40     1239.74    113.75 o
  14  12   0      749.98      767.34    154.68 o
  16  12   0      249.90      383.68    131.22 o
   1  13   0      499.62      467.97     55.53 o
   3  13   0        4.95       58.25     42.34 o
   5  13   0        6.63       57.24     41.55 o
   7  13   0      250.00      189.05     52.20 o
   9  13   0      238.66      228.90     54.14 o
  11  13   0      422.60      415.19     65.41 o
  13  13   0       54.41       30.32    109.55 o
  15  13   0       61.50      171.57     88.77 o
   0  14   0       24.94      102.28     72.66 o
   2  14   0     1721.33     1728.26     98.61 o
   4  14   0     3373.59     3199.74    134.82 o
   6  14   0      778.74      878.74     79.08 o
   8  14   0      270.18      334.98     75.56 o
  10  14   0        4.38       27.71     50.88 o
  12  14   0       71.76       15.61     59.38 o
  14  14   0      411.24      446.88    103.35 o
   1  15   0      793.00      740.77    115.94 o
   3  15   0     2017.24     1894.02    128.02 o
   5  15   0     1451.36     1458.68    100.33 o
   7  15   0     1154.86     1200.55     94.41 o
   9  15   0      253.69      431.28     69.18 o
  11  15   0       27.79       46.85     64.61 o
  13  15   0      279.34      294.16     96.56 o
   0  16   0       48.84      167.98     85.72 o
   2  16   0        0.27       12.72     56.78 o
   4  16   0      399.93      498.09     79.85 o
   6  16   0       40.82       60.10     55.37 o
   8  16   0       12.48       85.38     61.37 o
  10  16   0       18.32       88.07     61.63 o
  12  16   0       17.35       28.33    103.20 o
   1  17   0     1192.85     1143.56    112.37 o
   3  17   0       19.40       79.96     64.29 o
   5  17   0      409.44      538.83    106.14 o
   7  17   0      192.76      142.98     71.84 o
   9  17   0      153.53      309.81    106.24 o
   0  18   0      103.24      146.53    109.75 o
   2  18   0      837.83      958.23    133.76 o
   4  18   0      167.18      110.97     85.23 o
   6  18   0      245.04      291.02     83.31 o
   8  18   0      309.08      375.61     87.13 o
   1  19   0       40.45      -17.79     73.48 o
   3  19   0      171.21       54.21     75.54 o
 -21   1   1       47.66      164.95     58.46 o
 -19   1   1      413.97      369.32     57.46 o
 -17   1   1       35.19       64.32     42.54 o
 -15   1   1      785.14      789.43     62.96 o
 -13   1   1     1018.58      911.22     61.82 o
 -11   1   1     6289.64     5618.31    202.07 o
  -9   1   1     5049.81     5118.12    114.32 o
  -7   1   1     3592.56     3412.99     80.32 o
  -5   1   1    19947.65    20640.18    296.54 o
  -3   1   1     1232.97     1130.49     26.17 o
  -1   1   1    29377.07    32731.73    416.33 o
   1   1   1    21862.66    24104.72    436.45 o
   3   1   1    25896.26    29137.70    474.32 o
   5   1   1      109.04      199.27     16.45 o
   7   1   1    14377.68    14205.09    201.11 o
   9   1   1     7855.25     7632.08    159.60 o
  11   1   1    14488.82    14153.32    257.22 o
  13   1   1      425.35      396.36     42.67 o
  15   1   1       20.89       19.66     33.09 o
  17   1   1      225.21      155.21     42.99 o
  19   1   1      428.43      509.20     70.49 o
  21   1   1      235.96      362.18     76.89 o
 -20   2   1      470.27      707.60     70.02 o
 -18   2   1      146.06      125.65     44.39 o
 -16   2   1      195.05      225.79     42.49 o
 -14   2   1      105.87      110.19     38.63 o
 -12   2   1     7977.24     7050.63    248.82 o
 -10   2   1      940.65      908.18     52.89 o
  -8   2   1    12707.29    12784.30    203.05 o
  -6   2   1       67.97      109.35     14.87 o
  -4   2   1    23999.63    26530.66    328.27 o
  -2   2   1    11688.19    12086.19    162.82 o
   0   2   1    12865.89    14367.52    217.68 o
   2   2   1     9525.06     9114.13    157.95 o
   4   2   1    21262.54    22260.97    278.04 o
   6   2   1     3065.05     2789.83     52.63 o
   8   2   1    10303.77    10890.83    163.87 o
  10   2   1     7802.81     8229.69    134.53 o
  12   2   1      506.68      494.14     46.43 o
  14   2   1     3146.53     3163.50    121.24 o
  16   2   1      227.87      234.44     41.62 o
  18   2   1       34.33       74.65     41.20 o
  20   2   1       18.51      136.98     56.06 o
 -21   3   1       16.94      187.00     76.07 o
 -19   3   1        5.90       64.55     65.52 o
 -17   3   1       72.38      144.49     42.96 o
 -15   3   1      966.35      881.25     62.57 o
 -13   3   1       96.59       61.49     30.07 o
 -11   3   1       92.30       76.21     43.06 o
  -9   3   1     2873.44     2947.66     72.96 o
  -7   3   1    10464.98    11568.94    161.77 o
  -5   3   1    13989.27    15548.50    215.48 o
  -3   3   1    14160.32    16804.23    226.71 o
  -1   3   1    19741.70    22059.17    308.64 o
   1   3   1    57288.98    68784.66   1236.03 o
   3   3   1    71142.80    80642.34   1180.11 o
   5   3   1       27.80       66.19     14.56 o
   7   3   1    35625.81    41370.93    544.41 o
   9   3   1      644.03      838.20     35.21 o
  11   3   1      852.12      993.78     39.95 o
  13   3   1      909.11      833.14     54.97 o
  15   3   1      111.07      162.89     38.22 o
  17   3   1      103.31      223.14     48.11 o
  19   3   1       53.26       95.34     55.34 o
  21   3   1        7.93      263.81     87.01 o
 -20   4   1        7.48       15.99     52.47 o
 -18   4   1       25.87       51.70     43.35 o
 -16   4   1      199.15      198.88     41.57 o
 -14   4   1     5161.46     4941.96    126.23 o
 -12   4   1      586.01      755.68     51.01 o
 -10   4   1     4054.91     3879.95     76.42 o
  -8   4   1     1996.79     1738.88     48.59 o
  -6   4   1    21940.58    22174.92    303.55 o
  -4   4   1    17986.17    17987.93    246.27 o
  -2   4   1      285.56      420.13     21.36 o
   0   4   1     2660.66     2432.66     60.42 o
   2   4   1    35290.74    39554.27    728.50 o
   4   4   1    42784.50    44841.05    668.87 o
   6   4   1    18839.33    19317.79    284.83 o
   8   4   1     2519.22     2732.11     60.18 o
  10   4   1     1692.38     1627.13     51.00 o
  12   4   1      573.79      587.97     45.14 o
  14   4   1     2011.29     1958.69     92.71 o
  16   4   1      846.97      923.99     86.27 o
  18   4   1      108.52      178.18     53.54 o
  20   4   1      579.22      531.26     92.39 o
 -19   5   1       32.91       67.11     74.99 o
 -17   5   1     1584.56     1603.92     88.78 o
 -15   5   1     1771.60     1766.73     86.40 o
 -13   5   1      181.67      153.80     35.83 o
 -11   5   1      925.57      923.02     49.51 o
  -9   5   1     1319.16     1064.70     44.23 o
  -7   5   1    25667.20    26895.22    449.00 o
  -5   5   1     6652.36     6187.68    103.30 o
  -3   5   1     1111.39     1258.85     37.25 o
  -1   5   1     6280.56     6629.84    120.03 o
   1   5   1      101.20       93.78     25.87 o
   3   5   1     3369.56     3291.42     79.31 o
   5   5   1    31000.74    34325.61    484.80 o
   7   5   1    11118.49    10826.92    200.97 o
   9   5   1      156.75      163.49     24.47 o
  11   5   1      279.95      336.98     32.54 o
  13   5   1     2467.89     2473.68     96.77 o
  15   5   1       43.66       28.31     40.76 o
  17   5   1      937.17      891.17     81.34 o
  19   5   1      540.18      646.28    117.93 o
 -20   6   1        1.52       46.92     80.57 o
 -18   6   1        0.99      135.75     68.26 o
 -16   6   1      160.83      213.80     49.96 o
 -14   6   1       27.31       85.84     35.91 o
 -12   6   1     1337.56     1388.10     72.91 o
 -10   6   1       36.21       40.67     22.95 o
  -8   6   1     1671.04     2017.32     59.63 o
  -6   6   1     3009.87     3565.37     85.65 o
  -4   6   1      946.31     1036.27     41.73 o
  -2   6   1      140.69      151.26     22.09 o
   0   6   1     7613.85     8381.73    189.46 o
   2   6   1     1010.33     1425.85     48.27 o
   4   6   1      121.88      131.60     23.26 o
   6   6   1     3277.36     3135.33    147.15 o
   8   6   1     1049.43     1209.51     47.95 o
  10   6   1      198.16      245.78     29.36 o
  12   6   1      284.01      348.55     45.43 o
  14   6   1       58.25      169.33     46.89 o
  16   6   1      160.40      186.25     64.67 o
  18   6   1        8.96       90.95     71.48 o
  20   6   1       76.45      182.21     88.46 o
 -19   7   1      251.47      201.75     85.33 o
 -17   7   1      172.45      211.60     61.76 o
 -15   7   1     2360.64     2013.63    128.77 o
 -13   7   1     2432.44     2436.01     99.05 o
 -11   7   1      836.16      976.38     50.19 o
  -9   7   1     7979.48     8043.10    140.93 o
  -7   7   1     2004.05     1707.90     55.53 o
  -5   7   1     1128.75     1115.53     80.71 o
  -3   7   1    17753.55    18703.86    306.17 o
  -1   7   1     8795.83     9060.00    164.38 o
   1   7   1      269.93      124.04     31.58 o
   3   7   1    18242.44    18757.96    334.48 o
   5   7   1    12470.71    12424.11    197.04 o
   7   7   1    16549.57    16429.61    256.04 o
   9   7   1      461.15      432.10     38.71 o
  11   7   1      531.76      596.75     47.25 o
  13   7   1      456.09      677.26     88.98 o
  15   7   1      793.75      843.89    126.48 o
  17   7   1     1194.17     1122.86    172.99 o
  19   7   1      623.76      665.02    112.05 o
 -18   8   1      173.00      169.01     80.44 o
 -16   8   1      278.61      290.55    128.87 o
 -14   8   1      275.52      344.32     67.13 o
 -12   8   1     4067.10     3594.38    174.41 o
 -10   8   1     7229.63     7318.20    136.15 o
  -8   8   1     1697.07     1696.58     59.27 o
  -6   8   1      490.99      549.77     39.68 o
  -4   8   1      194.75      365.89     29.38 o
  -2   8   1     1745.96     1669.41     58.92 o
   0   8   1    21493.47    23061.40    464.67 o
   2   8   1    13688.96    14113.63    264.87 o
   4   8   1     1060.09      962.89     45.46 o
   6   8   1      211.68      233.35     22.69 o
   8   8   1       66.09      119.63     24.48 o
  10   8   1     8006.11     7736.53    204.38 o
  12   8   1       35.25      107.01     47.83 o
  14   8   1      452.59      408.59     82.67 o
  16   8   1      184.61      144.64     65.03 o
  18   8   1       90.87      103.72     77.44 o
 -19   9   1       65.96       27.20     78.41 o
 -17   9   1       11.89      123.31     79.08 o
 -15   9   1      424.39      533.15     96.57 o
 -13   9   1      245.35      101.89     99.15 o
 -11   9   1      134.08      122.99     42.65 o
  -9   9   1      391.57      367.41     50.19 o
  -7   9   1      485.60      537.76     40.25 o
  -5   9   1        2.21       -0.93     38.72 o
  -3   9   1     6571.53     6979.08    143.54 o
  -1   9   1     3191.96     3077.28    109.22 o
   1   9   1       19.76       75.03     29.22 o
   3   9   1     1068.17     1269.05     65.72 o
   5   9   1     3626.78     3515.63    111.96 o
   7   9   1       52.12       19.08     35.05 o
   9   9   1     1420.36     1574.05    109.51 o
  11   9   1     1587.51     1519.43     88.06 o
  13   9   1      730.22      726.93    124.07 o
  15   9   1       71.88      172.98     75.85 o
  17   9   1        6.70       60.11     76.26 o
  19   9   1       24.15      203.63     97.17 o
 -18  10   1      404.69      412.03    103.14 o
 -16  10   1       11.19       24.65     73.07 o
 -14  10   1      713.72      795.37    104.79 o
 -12  10   1     2152.54     1984.54    132.63 o
 -10  10   1     3730.61     3571.33    130.93 o
  -8  10   1     2562.15     2691.17    112.07 o
  -6  10   1      216.07      189.80     40.45 o
  -4  10   1     8594.43     7904.91    164.15 o
  -2  10   1     4659.72     4282.67    105.58 o
   0  10   1    11770.87    11870.75    243.56 o
   2  10   1     2254.09     2173.88     78.42 o
   4  10   1     1072.11     1034.31     77.84 o
   6  10   1     1109.58     1066.12     72.10 o
   8  10   1    16617.48    15208.44    314.26 o
  10  10   1      352.17      503.52     61.74 o
  12  10   1      752.27      794.96    102.05 o
  14  10   1      241.93      358.42     83.90 o
  16  10   1      123.02      225.38     91.28 o
  18  10   1      171.08      295.52     99.39 o
 -17  11   1       68.46      141.67     85.18 o
 -15  11   1      233.80      288.24    111.99 o
 -13  11   1      546.94      492.85     93.76 o
 -11  11   1     3928.53     3438.02    136.57 o
  -9  11   1      200.14      189.26     46.83 o
  -7  11   1     2180.55     2312.18    105.82 o
  -5  11   1      529.09      573.66     57.72 o
  -3  11   1      772.71      804.90     52.83 o
  -1  11   1     3835.91     3792.37    104.09 o
   1  11   1      868.79     1024.82     79.31 o
   3  11   1       78.84      146.76     48.16 o
   5  11   1     3302.43     3130.71    119.42 o
   7  11   1     1470.07     1548.85     90.00 o
   9  11   1       41.68       61.47     39.84 o
  11  11   1      856.35     1007.14     80.66 o
  13  11   1       29.24      -11.01     65.83 o
  15  11   1      692.36      606.64    107.56 o
  17  11   1       29.11       87.51     92.14 o
 -16  12   1       32.88      163.01     86.17 o
 -14  12   1       80.47       58.71    100.25 o
 -12  12   1       69.51       42.47     51.47 o
 -10  12   1       18.92       48.97     45.62 o
  -8  12   1      104.10      181.93     60.43 o
  -6  12   1     3800.46     3937.38    140.12 o
  -4  12   1        1.25       27.43     43.52 o
  -2  12   1       11.27      127.42     52.75 o
   0  12   1     1458.31     1407.86     68.97 o
   2  12   1      369.54      432.57     61.71 o
   4  12   1      567.07      622.99     62.27 o
   6  12   1      905.86      940.37     78.18 o
   8  12   1        8.22       24.91     40.91 o
  10  12   1      226.36      235.73     52.22 o
  12  12   1      223.77      286.88     64.17 o
  14  12   1       50.93        9.78     71.65 o
  16  12   1       30.90      135.22     93.97 o
 -15  13   1      486.07      773.72    200.28 o
 -13  13   1      346.08      323.96     94.74 o
 -11  13   1      882.42      818.14     80.09 o
  -9  13   1     1887.88     1835.67    107.73 o
  -7  13   1     3585.28     3683.05    144.07 o
  -5  13   1      764.75      814.71     71.62 o
  -3  13   1     4330.64     4074.49    140.34 o
  -1  13   1      715.99      688.78     62.28 o
   1  13   1     2370.51     2091.55    103.00 o
   3  13   1     3404.54     3112.82    125.99 o
   5  13   1      838.98      720.89     69.24 o
   7  13   1     1320.35     1388.01     93.22 o
   9  13   1     1118.08     1260.43     89.91 o
  11  13   1     1015.60      909.17     85.54 o
  13  13   1      429.43      555.67    137.70 o
  15  13   1      413.89      452.10    191.65 o
 -14  14   1       97.17      165.79     88.16 o
 -12  14   1       54.22       33.96     75.31 o
 -10  14   1       56.57       55.70     52.16 o
  -8  14   1      862.14      794.65     77.72 o
  -6  14   1     3698.38     3602.10    146.17 o
  -4  14   1     1823.50     1784.66    104.00 o
  -2  14   1       66.22       16.55     48.40 o
   0  14   1      127.65      170.28     53.84 o
   2  14   1        5.44      -24.38     39.56 o
   4  14   1     2258.82     2111.85    112.74 o
   6  14   1      302.24      419.02     62.56 o
   8  14   1      523.77      563.04     71.88 o
  10  14   1       13.99       13.96     51.57 o
  12  14   1      359.73      241.54     76.17 o
  14  14   1        3.84       70.99     85.12 o
 -13  15   1      241.81      328.24    100.83 o
 -11  15   1      303.44      436.11     81.63 o
  -9  15   1      140.84      176.29     57.62 o
  -7  15   1      214.84      308.41     63.60 o
  -5  15   1      174.62       21.98     49.15 o
  -3  15   1       31.09       11.49     49.07 o
  -1  15   1      511.38      543.99     77.63 o
   1  15   1      559.87      611.90     76.75 o
   3  15   1     1197.14     1080.31     85.49 o
   5  15   1      222.60      244.02     59.19 o
   7  15   1       86.91      121.57     55.05 o
   9  15   1        7.51       -5.11     51.83 o
  11  15   1        0.70       32.64     56.27 o
  13  15   1      221.77      328.13    100.77 o
 -12  16   1       21.04      -47.87    109.98 o
 -10  16   1     1947.71     1911.67    124.31 o
  -8  16   1     1065.03     1053.16     92.97 o
  -6  16   1      954.98      980.39    102.92 o
  -4  16   1     1118.99     1332.83    112.37 o
  -2  16   1      422.47      304.04     70.39 o
   0  16   1      857.01      939.29     97.64 o
   2  16   1     1536.11     1291.53    112.89 o
   4  16   1      679.19      540.39     84.45 o
   6  16   1      851.97      732.38     83.29 o
   8  16   1      192.22      247.89     66.67 o
  10  16   1      608.32      695.22     85.46 o
  12  16   1      149.51      128.50     92.16 o
  -9  17   1       96.26       83.22     88.48 o
  -7  17   1      673.00      811.66    106.00 o
  -5  17   1       91.32      239.59     72.06 o
  -3  17   1      348.90      389.26     78.78 o
  -1  17   1      347.99      341.37     97.93 o
   1  17   1        3.38       15.82     61.08 o
   3  17   1      240.08      310.55     77.01 o
   5  17   1      123.97       73.54     68.66 o
   7  17   1        8.41       25.21     59.10 o
   9  17   1       20.96      115.92     68.54 o
  -8  18   1      426.66      541.63     96.46 o
  -6  18   1        3.48        4.32     68.02 o
  -4  18   1       31.51       94.41     74.30 o
  -2  18   1      451.45      385.32     85.51 o
   0  18   1      218.67      306.63     80.55 o
   2  18   1        2.94       12.57     63.54 o
   4  18   1      550.03      580.29     95.52 o
   6  18   1      256.65      117.46     73.43 o
   8  18   1        6.04      -27.96    100.16 o
  -3  19   1      826.67     1064.53    120.64 o
  -1  19   1      482.93      473.62     92.30 o
   1  19   1      478.66      621.10     98.37 o
   3  19   1      240.06      311.10     85.85 o
 -20   0   2      707.02      815.82    112.50 o
 -18   0   2      340.01      426.46     91.90 o
 -16   0   2       89.77      125.96     58.86 o
 -14   0   2      418.80      324.20     63.78 o
 -12   0   2     3501.09     3195.53    147.48 o
 -10   0   2    23484.13    22517.17    530.99 o
  -8   0   2    13397.11    13553.12    332.38 o
  -6   0   2      570.02      394.82     41.95 o
  -4   0   2    10515.74    10109.26    200.83 o
  -2   0   2     4773.76     5730.03    116.83 o
   0   0   2     1138.35     1443.06     58.10 o
   2   0   2    31806.41    35424.15    907.64 o
   4   0   2     9443.69    10299.92    289.81 o
   6   0   2     1780.31     2640.94     76.10 o
   8   0   2     2442.84     2754.00     91.72 o
  10   0   2      516.53      425.22     54.40 o
  12   0   2     5452.01     4896.77    189.74 o
  14   0   2     6447.11     6351.83    266.31 o
  16   0   2      199.56      151.95     56.95 o
  18   0   2       48.47      129.41     76.31 o
  20   0   2      660.68      851.10    238.35 o
 -21   1   2      460.43      399.94     64.28 o
 -19   1   2      158.63      120.69     49.12 o
 -17   1   2       64.24       41.20     46.13 o
 -15   1   2       28.94       44.74     38.32 o
 -13   1   2     1913.31     1754.15    124.79 o
 -11   1   2      944.94      894.47     55.65 o
  -9   1   2     5012.77     5124.02    114.89 o
  -7   1   2     5642.57     5513.99    131.05 o
  -5   1   2     1488.50     1563.70     36.34 o
  -3   1   2     1830.13     1604.15     33.19 o
  -1   1   2      950.98      859.40     20.57 o
   1   1   2     5758.20     5868.45     94.88 o
   3   1   2    13191.66    13280.76    260.94 o
   5   1   2       49.49       44.37     14.69 o
   7   1   2      748.20     1016.61     35.50 o
   9   1   2      103.58      173.42     20.42 o
  11   1   2       66.42       42.48     19.01 o
  13   1   2     1325.26     1166.09     74.16 o
  15   1   2      568.33      649.40     55.69 o
  17   1   2        4.52       65.71     48.03 o
  19   1   2        1.86       77.39     60.69 o
  21   1   2      292.72      296.62     81.16 o
 -20   2   2        7.64       36.97     50.26 o
 -18   2   2     1556.72     1595.40     90.29 o
 -16   2   2     1485.64     1422.47     78.58 o
 -14   2   2      185.74      199.90     40.90 o
 -12   2   2      308.71      448.87     48.88 o
 -10   2   2     2443.73     2358.40     82.01 o
  -8   2   2     3956.50     4000.47     88.92 o
  -6   2   2     3344.44     3285.26     58.59 o
  -4   2   2     1250.71     1284.62     32.31 o
  -2   2   2      143.62      328.55     19.37 o
   0   2   2     7587.91     7879.37    109.59 o
   2   2   2       77.39       21.62     17.26 o
   4   2   2       96.65       64.81     16.35 o
   6   2   2      482.66      644.90     43.11 o
   8   2   2      127.60      336.33     31.21 o
  10   2   2     3068.61     2979.07     69.30 o
  12   2   2     2567.83     2646.55     94.26 o
  14   2   2       14.34      -10.64     37.49 o
  16   2   2      505.09      526.26     72.50 o
  18   2   2      985.89     1062.17     88.77 o
  20   2   2       66.31      124.50     69.14 o
 -21   3   2      412.57      367.37     66.23 o
 -19   3   2     1042.10     1066.67     80.00 o
 -17   3   2      908.78      776.32     64.06 o
 -15   3   2      683.67      778.67     59.11 o
 -13   3   2     1762.83     1642.43     74.95 o
 -11   3   2     3811.47     3811.28     96.99 o
  -9   3   2     1844.94     1501.90     44.24 o
  -7   3   2    11516.58    10746.82    152.61 o
  -5   3   2    18960.28    19447.93    265.85 o
  -3   3   2    14126.57    14067.15    194.07 o
  -1   3   2     6792.22     6361.83     94.24 o
   1   3   2     9534.41    10733.76    169.88 o
   3   3   2     5332.99     6366.14    121.59 o
   5   3   2     5686.13     5042.05    148.86 o
   7   3   2     8472.43     8136.15    144.54 o
   9   3   2       75.82       46.22     18.15 o
  11   3   2      809.91      828.06     40.43 o
  13   3   2      852.80      845.58     60.03 o
  15   3   2     1484.42     1420.51     80.47 o
  17   3   2     1169.58     1083.57     77.42 o
  19   3   2      247.50      319.07     74.55 o
  21   3   2      241.72      117.07     79.73 o
 -20   4   2        6.43        6.17     63.25 o
 -18   4   2      114.42       75.71     65.94 o
 -16   4   2      454.25      432.72     51.31 o
 -14   4   2        8.36       43.73     33.49 o
 -12   4   2      833.65      817.70     52.86 o
 -10   4   2     1024.55     1104.04     42.07 o
  -8   4   2      385.69      394.81     28.03 o
  -6   4   2     5449.68     5380.20     93.33 o
  -4   4   2     3958.43     4047.16     72.88 o
  -2   4   2     4631.81     4915.25     80.30 o
   0   4   2     8652.33     8579.86    142.77 o
   2   4   2     1635.12     1920.74     75.78 o
   4   4   2     1391.93     1832.05     69.00 o
   6   4   2     3686.76     3452.88     92.74 o
   8   4   2      821.11      811.78     36.78 o
  10   4   2       31.09       46.51     20.63 o
  12   4   2       10.48       15.19     29.04 o
  14   4   2      319.11      334.53     45.57 o
  16   4   2      330.48      295.33     49.96 o
  18   4   2      100.71      100.85     66.96 o
  20   4   2      164.03      253.76     79.78 o
 -19   5   2      681.62      705.36     94.86 o
 -17   5   2      869.91      878.88     74.43 o
 -15   5   2     1324.76     1443.39     94.52 o
 -13   5   2      286.56      340.69     44.39 o
 -11   5   2      882.49      964.10     51.39 o
  -9   5   2      620.68      595.46     35.74 o
  -7   5   2      283.86      284.92     25.90 o
  -5   5   2     5776.62     5774.10     98.82 o
  -3   5   2    18372.06    19775.12    270.96 o
  -1   5   2     4411.95     4199.17     77.67 o
   1   5   2     1141.66     1664.49     51.34 o
   3   5   2     4420.96     5204.31    129.89 o
   5   5   2      324.86      227.78     27.90 o
   7   5   2     2854.33     2792.61     75.18 o
   9   5   2     1654.19     1819.99     59.16 o
  11   5   2       16.53       -1.28     23.14 o
  13   5   2      651.82      625.73     63.65 o
  15   5   2     1466.98     1340.08     89.86 o
  17   5   2      720.40      590.71     82.18 o
  19   5   2      195.82      316.62     75.98 o
 -20   6   2      102.82      264.94     78.65 o
 -18   6   2      242.89      175.30     84.81 o
 -16   6   2      817.51      882.41     70.10 o
 -14   6   2     5589.81     5175.38    143.53 o
 -12   6   2      614.19      714.37     54.87 o
 -10   6   2      812.83      813.93     54.48 o
  -8   6   2     3782.50     3293.29     74.66 o
  -6   6   2     5525.50     5032.67     93.52 o
  -4   6   2     8201.22     7583.55    122.44 o
  -2   6   2    29758.74    30855.91    411.04 o
   0   6   2       40.89      201.57     25.86 o
   2   6   2     2536.25     2315.35     64.24 o
   4   6   2     1288.99     1940.91     80.11 o
   6   6   2      295.64      257.19     27.74 o
   8   6   2     5312.89     5013.21    103.93 o
  10   6   2     1516.11     1507.91     57.23 o
  12   6   2       34.41       44.96     33.76 o
  14   6   2     2323.94     2335.18    154.57 o
  16   6   2      589.34      929.98    102.16 o
  18   6   2      992.58     1039.19    119.61 o
  20   6   2      199.92      237.36     91.96 o
 -19   7   2       51.56      196.51     74.20 o
 -17   7   2      329.03      298.46     77.29 o
 -15   7   2      447.38      372.89     64.64 o
 -13   7   2       91.59       83.96     36.89 o
 -11   7   2     1088.26     1083.79     58.09 o
  -9   7   2      540.99      542.51     38.32 o
  -7   7   2     3816.10     3886.13     90.48 o
  -5   7   2      810.05      812.58     38.15 o
  -3   7   2      100.46      115.10     19.53 o
  -1   7   2     1257.10     1340.57     50.86 o
   1   7   2     6342.49     6335.55    136.22 o
   3   7   2     1310.51     1579.68     76.58 o
   5   7   2     2327.74     2794.20    100.52 o
   7   7   2     1677.31     1677.60     55.80 o
   9   7   2     7569.07     6942.72    131.85 o
  11   7   2      593.60      633.92     81.24 o
  13   7   2      676.42      718.35    117.07 o
  15   7   2      684.87      542.03    103.55 o
  17   7   2       48.42      -51.48     62.19 o
  19   7   2      145.11      136.23     85.96 o
 -18   8   2       26.64       32.92     63.28 o
 -16   8   2      175.81      184.22     62.61 o
 -14   8   2      960.54      903.94     89.56 o
 -12   8   2     1522.92     1530.85     79.52 o
 -10   8   2      309.13      282.63     34.41 o
  -8   8   2     4550.21     4324.20     93.06 o
  -6   8   2     2265.53     2269.05     64.58 o
  -4   8   2     1090.42     1122.58     44.83 o
  -2   8   2      247.64      432.10     34.39 o
   0   8   2    16012.53    16739.24    280.57 o
   2   8   2       31.48       49.92     21.92 o
   4   8   2      338.92      222.81     38.82 o
   6   8   2       54.63       27.69     33.32 o
   8   8   2       38.03       23.47     33.20 o
  10   8   2     3690.29     3587.73    121.81 o
  12   8   2     1947.38     1817.62    116.33 o
  14   8   2      492.17      600.19     88.90 o
  16   8   2      193.01      190.33     95.76 o
  18   8   2      229.69      267.78     88.76 o
 -19   9   2       23.98      130.14     83.57 o
 -17   9   2      169.29       92.42     78.27 o
 -15   9   2      783.58      891.05     95.93 o
 -13   9   2     2467.96     2523.86    141.56 o
 -11   9   2     4677.05     4493.10    130.63 o
  -9   9   2      132.59      149.94     30.54 o
  -7   9   2     2645.81     2590.80     73.17 o
  -5   9   2     8296.12     7622.85    142.86 o
  -3   9   2     2775.57     2704.65     87.85 o
  -1   9   2     3387.80     3187.97     86.44 o
   1   9   2     5573.29     5049.15    124.30 o
   3   9   2     2094.21     1823.99     67.42 o
   5   9   2      359.58      447.28     53.07 o
   7   9   2      595.68      589.15     56.30 o
   9   9   2       89.80       83.48     42.43 o
  11   9   2     1537.57     1593.30    123.38 o
  13   9   2     1500.49     1490.83    134.41 o
  15   9   2      579.51      688.20    105.81 o
  17   9   2      332.75      443.84     93.01 o
 -18  10   2      211.66      326.10    136.61 o
 -16  10   2       11.82       16.30     73.96 o
 -14  10   2      502.47      264.29     78.88 o
 -12  10   2       13.68       -8.74     58.18 o
 -10  10   2     3025.64     2960.68    119.84 o
  -8  10   2        1.44       49.48     33.68 o
  -6  10   2        7.01       28.69     28.03 o
  -4  10   2      178.30      154.23     31.88 o
  -2  10   2     1798.47     1837.18     70.02 o
   0  10   2      295.75      316.08     40.99 o
   2  10   2     2326.23     2318.28    131.13 o
   4  10   2      161.06      123.59     43.29 o
   6  10   2       92.73       37.45     33.69 o
   8  10   2     4078.09     3652.74    130.54 o
  10  10   2       24.58       32.95     40.54 o
  12  10   2     1500.42     1294.91    102.73 o
  14  10   2       58.30       53.40     72.30 o
  16  10   2       58.81       66.15     80.49 o
  18  10   2      126.51      288.36    105.30 o
 -17  11   2       86.09       63.92    101.84 o
 -15  11   2       50.78       26.60     78.04 o
 -13  11   2       39.87      133.97     70.26 o
 -11  11   2     3977.06     3657.19    140.70 o
  -9  11   2     3462.12     3135.61    124.83 o
  -7  11   2     4217.06     4034.37    134.98 o
  -5  11   2       47.90      105.50     36.78 o
  -3  11   2       19.02        0.63     27.47 o
  -1  11   2      571.99      572.28     54.40 o
   1  11   2     2246.08     1983.38     83.39 o
   3  11   2     8949.82     8366.30    257.91 o
   5  11   2     1801.43     1754.69    105.19 o
   7  11   2      832.68      771.18     67.19 o
   9  11   2      119.04       64.05     44.98 o
  11  11   2     2568.08     2292.78    120.87 o
  13  11   2      558.65      463.14     97.11 o
  15  11   2      237.42      500.80    101.30 o
  17  11   2        5.03        9.87     79.21 o
 -16  12   2      349.79      517.27    142.76 o
 -14  12   2      197.19      261.72     84.57 o
 -12  12   2      403.63      415.63    143.35 o
 -10  12   2     1035.31      955.74     78.95 o
  -8  12   2     8447.87     8052.60    204.78 o
  -6  12   2       25.02       76.36     42.48 o
  -4  12   2    11159.84    10334.55    235.16 o
  -2  12   2      390.54      454.09     73.25 o
   0  12   2      968.94      841.37     64.27 o
   2  12   2      519.83      619.21     90.63 o
   4  12   2     9999.25     9542.14    253.32 o
   6  12   2      744.60      668.59    103.99 o
   8  12   2       52.69      104.28     43.31 o
  10  12   2      503.34      517.36     63.46 o
  12  12   2       42.92      104.48     61.51 o
  14  12   2      315.98      296.64    108.08 o
  16  12   2      511.62      638.58    115.71 o
 -15  13   2        3.07       -6.45     79.78 o
 -13  13   2       20.30      147.18     74.46 o
 -11  13   2       11.55      -12.25     49.57 o
  -9  13   2       42.14       97.00     48.90 o
  -7  13   2     1838.03     1641.29     99.25 o
  -5  13   2      169.89      228.96     48.82 o
  -3  13   2       43.56       40.62     38.66 o
  -1  13   2        1.33        0.90     40.11 o
   1  13   2        3.87       24.25     37.21 o
   3  13   2     1293.14     1271.51    100.12 o
   5  13   2      751.75      824.26     91.20 o
   7  13   2     1004.93     1025.47     82.62 o
   9  13   2      211.08      251.84     56.94 o
  11  13   2      333.52      327.69     61.90 o
  13  13   2       25.37      166.99     84.31 o
  15  13   2      150.09      104.03     89.09 o
 -14  14   2      328.79      303.41     99.00 o
 -12  14   2       47.51       57.03     69.31 o
 -10  14   2      463.71      595.60     74.13 o
  -8  14   2     1229.78     1166.89     92.70 o
  -6  14   2     3495.21     3317.72    139.67 o
  -4  14   2      803.02      798.10     72.26 o
  -2  14   2     1636.36     1454.87    107.61 o
   0  14   2       49.09       90.89     51.11 o
   2  14   2      217.86      275.58     58.74 o
   4  14   2      192.73      206.57     52.92 o
   6  14   2     1409.79     1579.39    102.71 o
   8  14   2      462.75      424.02     62.73 o
  10  14   2     1291.84     1276.88     97.37 o
  12  14   2        3.66       19.67     59.95 o
  14  14   2       80.63       95.75     93.44 o
 -13  15   2       67.14      214.91     91.60 o
 -11  15   2     1066.79     1293.01    116.07 o
  -9  15   2      262.78      303.22     63.01 o
  -7  15   2     3019.20     2886.81    138.24 o
  -5  15   2     3688.27     3224.22    163.14 o
  -3  15   2      138.66      165.61     60.04 o
  -1  15   2      504.13      427.50    130.49 o
   1  15   2     1608.18     1564.84    117.68 o
   3  15   2      187.10      275.01     56.11 o
   5  15   2      202.09      273.65     66.97 o
   7  15   2     2519.17     2379.10    130.89 o
   9  15   2       73.57       93.89     57.31 o
  11  15   2       20.18      110.95     64.09 o
  13  15   2       24.86       28.40     96.78 o
 -12  16   2        0.15       68.22     88.66 o
 -10  16   2       36.01       77.88     62.87 o
  -8  16   2      146.19      157.89     67.56 o
  -6  16   2        3.68       40.75     62.53 o
  -4  16   2        4.63      120.83     59.13 o
  -2  16   2       45.77      104.33     58.96 o
   0  16   2      129.35      127.18     64.13 o
   2  16   2      305.79      271.12     64.91 o
   4  16   2        0.80      -19.03     51.55 o
   6  16   2      192.65      318.43     65.46 o
   8  16   2        0.21       28.98     56.89 o
  10  16   2       98.83      222.83     71.43 o
  12  16   2      105.36      157.64    132.09 o
  -9  17   2      262.30      416.09     84.49 o
  -7  17   2      971.47     1057.49    107.82 o
  -5  17   2     1025.20      996.89    106.89 o
  -3  17   2      841.77     1133.63    115.48 o
  -1  17   2      569.07      653.67     89.24 o
   1  17   2      748.41      811.60     94.75 o
   3  17   2      335.83      337.84     77.43 o
   5  17   2       62.94       61.14     69.14 o
   7  17   2      197.51      230.02     69.17 o
   9  17   2      201.03      315.07     71.17 o
  -6  18   2       12.50       55.45     68.08 o
  -4  18   2      937.11      934.97    110.51 o
  -2  18   2     2738.05     2834.67    173.90 o
   0  18   2      502.41      535.32    113.23 o
   2  18   2       98.91      163.82     72.84 o
   4  18   2      347.74      363.43     85.84 o
   6  18   2       29.19      193.33     76.38 o
  -3  19   2       65.39      111.75     72.44 o
  -1  19   2        0.17      176.17     74.72 o
   1  19   2        6.70       28.18     72.77 o
   3  19   2        1.19      -10.30     69.56 o
 -21   1   3      309.48      454.39     65.66 o
 -19   1   3      276.88      325.65     55.74 o
 -17   1   3     3720.82     3442.81    180.55 o
 -15   1   3    11447.63    10492.69    226.21 o
 -13   1   3     1809.84     1651.25     81.43 o
 -11   1   3     5973.47     5441.23    132.52 o
  -9   1   3     6229.32     5865.35    127.49 o
  -7   1   3     4414.39     4236.29     75.34 o
  -5   1   3      656.71      561.78     24.67 o
  -3   1   3    13358.78    13345.03    182.30 o
  -1   1   3     9371.73     9494.95    178.16 o
   1   1   3     4910.83     4871.48     78.59 o
   3   1   3     8968.87     8480.67    211.90 o
   5   1   3      156.55      223.65     27.43 o
   7   1   3       32.87       55.17     18.99 o
   9   1   3      212.72      138.32     23.33 o
  11   1   3     4628.75     4203.68     98.08 o
  13   1   3      633.65      722.89     68.96 o
  15   1   3     1290.45     1156.07     89.82 o
  17   1   3      648.66      642.37     76.97 o
  19   1   3     2199.53     2285.37    127.71 o
  21   1   3     1074.02     1106.40    114.88 o
 -20   2   3      811.69      835.48     75.70 o
 -18   2   3     1350.57     1321.79     83.23 o
 -16   2   3      920.42      918.57     66.38 o
 -14   2   3     6444.92     5781.86    238.34 o
 -12   2   3    11270.16    10344.40    208.66 o
 -10   2   3     2617.69     2731.33     97.93 o
  -8   2   3    10145.95    10317.96    148.88 o
  -6   2   3      239.02      356.19     26.77 o
  -4   2   3      282.64      314.79     20.67 o
  -2   2   3     1645.12     1427.38     33.92 o
   0   2   3   115576.81   128692.67   1620.62 o
   2   2   3     6289.31     5924.79    113.00 o
   4   2   3     4140.26     3855.75     86.87 o
   6   2   3     2202.90     2777.22     65.91 o
   8   2   3      591.27      544.06     35.10 o
  10   2   3      351.50      340.66     32.56 o
  12   2   3     5398.13     5139.68    156.33 o
  14   2   3     1433.45     1351.88    129.40 o
  16   2   3      359.92      387.85     54.04 o
  18   2   3     1278.26     1173.38    110.72 o
  20   2   3      518.09      460.43    114.30 o
 -21   3   3      103.12      218.99     88.06 o
 -19   3   3        0.04       20.27     45.55 o
 -17   3   3      604.79      643.58     61.78 o
 -15   3   3       30.96       21.47     38.37 o
 -13   3   3      251.00      205.21     37.21 o
 -11   3   3     1311.86     1390.07     63.92 o
  -9   3   3     6245.23     6564.83    107.40 o
  -7   3   3     3546.88     3517.51     66.28 o
  -5   3   3      880.56     1021.10     35.60 o
  -3   3   3     4271.36     4742.87     79.26 o
  -1   3   3      557.90      451.59     21.62 o
   1   3   3     6564.61     6841.91    115.66 o
   3   3   3      133.90      184.26     27.21 o
   5   3   3     1000.86     1055.82     40.61 o
   7   3   3       41.44       87.38     21.63 o
   9   3   3      274.80      342.75     30.15 o
  11   3   3      794.91      828.97     45.35 o
  13   3   3     1036.15      970.54     69.72 o
  15   3   3      576.30      521.42     69.49 o
  17   3   3      296.51      446.53     71.61 o
  19   3   3       18.36       90.44     59.05 o
  21   3   3        2.10      135.15    111.42 o
 -20   4   3     1940.28     1815.39    104.67 o
 -18   4   3     4709.53     4276.61    145.07 o
 -16   4   3     2318.06     2352.63    104.29 o
 -14   4   3     3256.69     3330.61    110.02 o
 -12   4   3     1510.81     1554.86     70.71 o
 -10   4   3     2199.96     2188.98     59.20 o
  -8   4   3     6355.28     5825.23    104.49 o
  -6   4   3    22466.23    23328.70    320.56 o
  -4   4   3    10412.97    10472.95    155.24 o
  -2   4   3     1016.46      880.41     31.78 o
   0   4   3      170.32       80.39     15.34 o
   2   4   3     3449.53     4052.58    113.66 o
   4   4   3      378.82      277.41     32.69 o
   6   4   3    32467.95    35048.33    588.93 o
   8   4   3     2911.79     2789.52     71.91 o
  10   4   3       42.54       34.09     23.24 o
  12   4   3     3754.85     3678.40    160.03 o
  14   4   3     2038.98     1920.35    100.42 o
  16   4   3     6250.16     5662.81    204.85 o
  18   4   3     1937.50     1986.57    136.35 o
  20   4   3      211.68      349.99     81.08 o
 -19   5   3     1707.29     1758.34    119.28 o
 -17   5   3     3274.93     3183.59    162.28 o
 -15   5   3      832.74      926.91     86.09 o
 -13   5   3      858.05      822.15     61.65 o
 -11   5   3     5006.00     4962.20    111.91 o
  -9   5   3     2731.15     2614.59     73.25 o
  -7   5   3     1039.39      895.66     40.16 o
  -5   5   3    19405.88    19390.13    271.40 o
  -3   5   3    18526.67    19030.94    263.38 o
  -1   5   3     2019.08     2308.22     49.31 o
   1   5   3     1297.90     1350.08     55.21 o
   3   5   3    14051.60    14766.92    302.54 o
   5   5   3       84.54       56.74     30.13 o
   7   5   3    11239.86    11558.31    221.41 o
   9   5   3     1842.65     1981.01     68.73 o
  11   5   3       53.25       93.85     30.64 o
  13   5   3      347.81      459.49     65.01 o
  15   5   3     1084.38     1040.66     94.00 o
  17   5   3     1301.27     1241.55    139.12 o
  19   5   3      656.84      618.45    117.11 o
 -20   6   3       26.49       57.01     66.95 o
 -18   6   3      159.78      175.07     57.03 o
 -16   6   3      573.01      504.54     83.58 o
 -14   6   3        0.21        9.11     35.26 o
 -12   6   3       72.12       98.72     34.05 o
 -10   6   3      494.77      605.24     39.85 o
  -8   6   3       17.22       10.00     20.77 o
  -6   6   3       59.78       68.92     20.37 o
  -4   6   3     2471.18     2690.45     74.16 o
  -2   6   3     3411.60     3885.06     73.48 o
   0   6   3       31.55       90.05     16.67 o
   2   6   3     1134.93     1225.61     64.65 o
   4   6   3    13725.03    14323.21    302.65 o
   6   6   3     1486.20     1723.34    100.87 o
   8   6   3     2281.91     2311.61     73.00 o
  10   6   3       36.70       67.88     29.39 o
  12   6   3        2.46       64.37     40.72 o
  14   6   3        1.28       25.08     55.51 o
  16   6   3       32.83       91.24     75.01 o
  18   6   3        2.12       39.40    102.82 o
  20   6   3       60.49      237.50     89.54 o
 -19   7   3     1336.15     1560.86    132.43 o
 -17   7   3      834.97      926.69     96.71 o
 -15   7   3     2092.26     1992.49     98.94 o
 -13   7   3     4481.97     4485.63    131.41 o
 -11   7   3     5447.75     5197.10    119.87 o
  -9   7   3      561.83      635.64     40.90 o
  -7   7   3     5787.34     5485.09    105.30 o
  -5   7   3     1938.20     1814.43     55.75 o
  -3   7   3     7271.93     7237.65    120.77 o
  -1   7   3     6617.94     6283.19    125.65 o
   1   7   3      226.74      125.26     24.02 o
   3   7   3     3495.75     3320.54    105.82 o
   5   7   3     1231.20     1220.63     71.29 o
   7   7   3     1040.77     1322.23     78.32 o
   9   7   3     3695.69     3519.91    114.23 o
  11   7   3     1569.50     1473.33     81.41 o
  13   7   3      827.72      829.89    102.80 o
  15   7   3      312.62      294.07     86.40 o
  17   7   3      830.34     1043.85    257.09 o
  19   7   3      188.07      203.54     95.60 o
 -18   8   3      869.16      737.04     96.44 o
 -16   8   3      338.85      428.71     72.63 o
 -14   8   3     1428.91     1331.56     99.77 o
 -12   8   3       57.76       84.77     35.90 o
 -10   8   3     3842.34     3767.79     92.73 o
  -8   8   3     4302.96     4238.71     92.98 o
  -6   8   3     3331.19     3250.95     76.24 o
  -4   8   3     2614.85     2786.48     68.05 o
  -2   8   3      144.57      147.83     22.51 o
   0   8   3     5725.39     5810.57    120.88 o
   2   8   3     4231.39     4138.91    129.46 o
   4   8   3     5061.44     5011.16    155.76 o
   6   8   3     4699.73     4414.23    164.86 o
   8   8   3       52.97      124.35     36.90 o
  10   8   3      237.14      236.54     46.36 o
  12   8   3     5097.40     4628.60    280.73 o
  14   8   3      332.94      467.61     85.89 o
  16   8   3       26.81       46.89     74.57 o
  18   8   3      197.85      403.59     99.66 o
 -19   9   3       34.01      267.74    151.83 o
 -17   9   3       18.53       36.91     88.38 o
 -15   9   3      332.95      439.85     73.05 o
 -13   9   3      906.19      966.55     91.10 o
 -11   9   3      132.69      202.40     37.56 o
  -9   9   3      996.37     1091.64     71.96 o
  -7   9   3      886.00      834.04     46.32 o
  -5   9   3      518.47      579.27     37.18 o
  -3   9   3     3993.61     4593.54    108.83 o
  -1   9   3      345.60      369.26     35.15 o
   1   9   3      160.80      135.93     29.32 o
   3   9   3      202.07      281.27     57.56 o
   5   9   3     1790.23     1934.38     99.27 o
   7   9   3      273.27      272.41     48.01 o
   9   9   3     2146.48     1896.73    108.79 o
  11   9   3     1183.72     1022.76     91.55 o
  13   9   3       22.10       48.19     64.63 o
  15   9   3       63.17       28.36     69.92 o
  17   9   3      135.68      126.50    182.02 o
 -18  10   3      364.05      513.44    105.11 o
 -16  10   3     1442.00     1405.64    120.58 o
 -14  10   3     1093.01     1095.38    102.63 o
 -12  10   3     6296.29     5707.69    255.64 o
 -10  10   3      397.80      344.84     47.95 o
  -8  10   3     3886.47     3842.15     96.64 o
  -6  10   3       74.70       86.37     28.49 o
  -4  10   3      976.61     1008.67     60.77 o
  -2  10   3     4010.47     3910.04    102.14 o
   0  10   3     4528.59     4111.92    102.61 o
   2  10   3     4240.70     3882.15    136.59 o
   4  10   3     1957.25     1744.84    203.56 o
   6  10   3      510.30      442.24     56.37 o
   8  10   3      251.86      276.67     48.51 o
  10  10   3     3219.77     2974.83    124.89 o
  12  10   3     1174.51     1198.64    101.40 o
  14  10   3     2454.25     2577.84    184.73 o
  16  10   3       63.29       67.98     82.33 o
  18  10   3       98.03       71.62     93.28 o
 -17  11   3      145.72       48.69     87.65 o
 -15  11   3     1006.48      854.30    116.16 o
 -13  11   3      357.28      218.81     78.40 o
 -11  11   3     1374.36     1238.98     98.85 o
  -9  11   3     1515.06     1491.29     91.22 o
  -7  11   3      200.79      248.38     40.78 o
  -5  11   3     3236.83     2943.59     97.62 o
  -3  11   3     2595.04     2620.99     89.42 o
  -1  11   3     4980.53     4719.47    116.05 o
   1  11   3     3559.38     3251.02    113.81 o
   3  11   3     1231.58     1222.44     87.73 o
   5  11   3        7.84      -31.53     39.42 o
   7  11   3     4452.52     4386.05    181.70 o
   9  11   3      291.16      301.58     51.84 o
  11  11   3     1736.68     1766.64    107.31 o
  13  11   3      233.57      304.93     85.41 o
  15  11   3        5.61       36.65     81.17 o
  17  11   3      152.20      431.70    110.87 o
 -16  12   3      213.67      211.81     92.24 o
 -14  12   3       62.99      127.54     79.20 o
 -12  12   3      141.05      123.48    113.59 o
 -10  12   3     1531.44     1514.81     96.83 o
  -8  12   3      115.97      166.33     55.25 o
  -6  12   3      595.92      667.04     64.77 o
  -4  12   3      536.08      525.34     57.17 o
  -2  12   3        9.64       -7.67     36.39 o
   0  12   3       69.36      126.01     37.29 o
   2  12   3       32.87       63.71     44.84 o
   4  12   3     1142.27     1163.38    104.45 o
   6  12   3      213.99      180.17     64.05 o
   8  12   3       55.24       51.92     41.61 o
  10  12   3      391.94      312.77     56.42 o
  12  12   3        0.95      124.69     62.16 o
  14  12   3        9.20       22.24     80.45 o
  16  12   3       27.57       49.01     91.27 o
 -15  13   3      590.06      677.71    112.96 o
 -13  13   3      924.09      916.09    159.46 o
 -11  13   3      413.41      444.62     94.45 o
  -9  13   3      805.14      991.61     82.80 o
  -7  13   3     1862.95     1783.91    109.51 o
  -5  13   3     1063.02     1195.74     84.90 o
  -3  13   3      570.70      616.39     60.12 o
  -1  13   3     3487.97     3162.81    120.52 o
   1  13   3      128.36       95.34     39.55 o
   3  13   3     2399.96     2224.97    126.49 o
   5  13   3     3779.61     3586.42    160.07 o
   7  13   3      893.09      819.64     75.37 o
   9  13   3        9.32       57.77     54.14 o
  11  13   3      112.28       15.57     51.68 o
  13  13   3       22.18       25.91    131.53 o
  15  13   3     1550.05     1577.81    231.27 o
 -14  14   3      169.61      270.50     95.11 o
 -12  14   3      605.06      652.53    104.88 o
 -10  14   3        8.93       90.42     51.65 o
  -8  14   3      203.76      200.32     55.65 o
  -6  14   3      219.47      224.22     55.59 o
  -4  14   3     3155.82     2948.73    150.40 o
  -2  14   3      516.73      753.83     82.78 o
   0  14   3     1219.17     1198.70    142.78 o
   2  14   3     2043.59     1909.15    104.57 o
   4  14   3      200.50      371.27     67.62 o
   6  14   3     2358.70     2148.74    118.70 o
   8  14   3     1156.47      996.39     88.64 o
  10  14   3       77.25       60.39     52.10 o
  12  14   3        9.07       18.92     64.00 o
  14  14   3      248.46      370.29    110.67 o
 -13  15   3        9.51      205.62     97.35 o
 -11  15   3      171.95      242.70     75.06 o
  -9  15   3       19.33       74.74     61.80 o
  -7  15   3       65.07       72.03     52.88 o
  -5  15   3       27.62       14.37     48.53 o
  -3  15   3      460.67      295.60     65.42 o
  -1  15   3      249.69      214.97     60.16 o
   1  15   3       27.69       36.50     52.76 o
   3  15   3      506.95      272.70     63.64 o
   5  15   3       31.88       -9.35     46.17 o
   7  15   3      113.60      169.51     57.27 o
   9  15   3        5.90       17.24     63.42 o
  11  15   3      387.23      362.40     75.41 o
  13  15   3      247.00      388.26    185.67 o
 -10  16   3       36.94      157.30     65.41 o
  -8  16   3      306.71      419.81     79.79 o
  -6  16   3     1330.75     1199.32    122.41 o
  -4  16   3     1046.45     1042.85    102.50 o
  -2  16   3      425.18      481.94     77.76 o
   0  16   3      320.40      281.42     65.98 o
   2  16   3      815.46      909.55    120.09 o
   4  16   3     1030.87      898.66     87.26 o
   6  16   3      617.15      659.66     78.27 o
   8  16   3       33.92       11.33     58.28 o
  10  16   3      497.35      510.22     79.66 o
  -9  17   3      152.74      294.65     79.84 o
  -7  17   3      112.19      174.23     71.83 o
  -5  17   3       39.72       59.89     61.84 o
  -3  17   3      297.22      279.24     73.01 o
  -1  17   3      752.43      824.49    103.95 o
   1  17   3     1439.25     1328.36    117.96 o
   3  17   3      826.98      790.45     96.04 o
   5  17   3      372.66      415.34     72.12 o
   7  17   3      202.60      211.93     67.32 o
   9  17   3      332.51      463.21     80.41 o
  -6  18   3      102.64      223.37     76.06 o
  -4  18   3      293.41      331.62     81.52 o
  -2  18   3       45.41      104.99     69.14 o
   0  18   3       31.70      109.47     70.36 o
   2  18   3        1.09       75.46     70.74 o
   4  18   3        1.11       35.32     66.30 o
   6  18   3       32.09       90.56     74.17 o
  -3  19   3       22.46       75.45     75.42 o
  -1  19   3     1104.30     1192.49    120.49 o
   1  19   3      630.14      782.03    123.64 o
   3  19   3      834.70      819.00    138.91 o
 -20   0   4     1471.55     1529.74    184.64 o
 -18   0   4      473.50      462.88     92.33 o
 -16   0   4     6229.50     5851.60    229.55 o
 -14   0   4      532.20      520.60     74.63 o
 -12   0   4     9055.45     7759.03    240.69 o
 -10   0   4     6889.48     6617.44    203.71 o
  -8   0   4    21348.84    22422.35    438.87 o
  -6   0   4     8062.11     7859.50    172.58 o
  -4   0   4    36083.99    38296.82    705.16 o
  -2   0   4   179757.48   206905.55   3680.04 o
   0   0   4    76055.14    83192.35   1492.33 o
   2   0   4    71411.69    75770.91   1924.81 o
   4   0   4     2891.19     2716.80    108.69 o
   6   0   4       82.30       86.69     34.52 o
   8   0   4      190.75      102.41     47.60 o
  10   0   4    11307.63    10135.03    372.31 o
  12   0   4    11164.23    10795.45    372.11 o
  14   0   4     3237.90     2938.97    187.88 o
  16   0   4      386.81      507.38     97.70 o
  18   0   4      613.40      697.79    226.80 o
  20   0   4      372.60      225.68    257.77 o
 -21   1   4       11.02       27.93     56.52 o
 -19   1   4      534.47      453.42     60.88 o
 -17   1   4      168.28      192.59     55.69 o
 -15   1   4     1075.70      996.43     71.02 o
 -13   1   4     3269.37     2970.02    106.81 o
 -11   1   4     1071.48     1066.34     60.89 o
  -9   1   4       31.32       22.26     19.11 o
  -7   1   4     3147.61     3124.79     76.17 o
  -5   1   4      284.56      223.83     19.61 o
  -3   1   4     4443.37     4495.49     68.82 o
  -1   1   4    91214.80    99595.97   1259.95 o
   1   1   4    25823.45    31234.83    406.09 o
   3   1   4      422.72      464.31     45.54 o
   5   1   4     4744.08     5061.84    123.10 o
   7   1   4    10977.27    11788.17    222.52 o
   9   1   4     2516.16     2671.80     75.49 o
  11   1   4     5463.55     5243.47    117.13 o
  13   1   4       49.21       22.31     37.38 o
  15   1   4      380.75      495.49     98.78 o
  17   1   4      154.80      212.80     57.66 o
  19   1   4      973.79      978.72     87.02 o
  21   1   4        3.22      112.47     97.43 o
 -20   2   4      308.44      347.62     62.96 o
 -18   2   4       19.39       46.93     45.43 o
 -16   2   4      523.43      541.14     58.36 o
 -14   2   4     8928.02     8255.02    173.53 o
 -12   2   4     6689.11     6416.01    139.94 o
 -10   2   4      120.71       94.50     22.01 o
  -8   2   4      214.68      175.68     19.80 o
  -6   2   4     4631.16     4429.71     75.06 o
  -4   2   4     2557.25     2234.81     48.55 o
  -2   2   4    17688.25    18487.30    249.33 o
   0   2   4    17203.82    19139.79    256.08 o
   2   2   4     5223.33     5407.97    105.25 o
   4   2   4     3561.76     3311.04    100.51 o
   6   2   4      475.02      713.59     42.84 o
   8   2   4     6719.97     7161.14    151.35 o
  10   2   4     2899.78     2978.44    101.44 o
  12   2   4      904.36      918.02     65.70 o
  14   2   4     2968.63     2743.14    129.22 o
  16   2   4      209.03      245.63     50.18 o
  18   2   4        5.06       98.18     55.86 o
  20   2   4     1339.59     1221.75    115.83 o
 -21   3   4      299.23      372.36     67.42 o
 -19   3   4      892.81      852.74     73.12 o
 -17   3   4     2022.56     2166.40    102.00 o
 -15   3   4     6753.29     6309.34    150.38 o
 -13   3   4     2085.24     2001.65     91.84 o
 -11   3   4     5412.10     5109.62    116.22 o
  -9   3   4     8006.03     7388.80    132.94 o
  -7   3   4     8589.56     8896.72    141.10 o
  -5   3   4    10753.87    10510.17    157.22 o
  -3   3   4     2233.69     1906.34     45.00 o
  -1   3   4    14397.07    13223.21    184.84 o
   1   3   4       66.29       75.95     27.29 o
   3   3   4     1914.44     1719.71     83.65 o
   5   3   4     8058.90     8069.04    145.33 o
   7   3   4    12350.94    12385.14    214.43 o
   9   3   4     1520.30     1370.26     53.72 o
  11   3   4     7756.60     7272.02    140.88 o
  13   3   4     4472.86     4272.40    136.84 o
  15   3   4       13.53       28.98     39.09 o
  17   3   4     2281.93     1938.71    129.34 o
  19   3   4      863.53      933.85    101.95 o
 -20   4   4      295.48      332.82     60.84 o
 -18   4   4     1315.73     1074.35     92.16 o
 -16   4   4      174.37      149.81     41.04 o
 -14   4   4       51.96       82.00     35.63 o
 -12   4   4       75.21       42.64     29.08 o
 -10   4   4      489.97      551.73     35.13 o
  -8   4   4    10258.43    10307.10    163.34 o
  -6   4   4     1519.80     1785.20     51.97 o
  -4   4   4     7446.20     7442.37    118.97 o
  -2   4   4     6014.07     6006.14     97.68 o
   0   4   4     7744.86     8356.44    125.40 o
   2   4   4      148.24      178.61     20.85 o
   4   4   4    12830.54    13605.34    245.63 o
   6   4   4      992.88     1075.58     47.90 o
   8   4   4     3173.36     3243.29     82.48 o
  10   4   4     2115.23     2275.92     72.98 o
  12   4   4     1736.93     1824.30     88.84 o
  14   4   4     5482.78     5246.74    181.06 o
  16   4   4     1679.66     1593.51    158.16 o
  18   4   4       67.09      146.79     67.17 o
  20   4   4        1.70      190.41     77.69 o
 -19   5   4      256.07      447.56     64.46 o
 -17   5   4      269.72      342.56     52.60 o
 -15   5   4      481.80      634.97     94.37 o
 -13   5   4     2306.35     2398.88     99.60 o
 -11   5   4     3347.94     3280.87    135.31 o
  -9   5   4     5062.95     5220.94    102.05 o
  -7   5   4     1528.67     1559.61     52.60 o
  -5   5   4        8.27        9.08     17.16 o
  -3   5   4     4886.68     5037.56     88.97 o
  -1   5   4      119.51       98.41     16.82 o
   1   5   4     1508.81     2019.61     50.75 o
   3   5   4      294.95      277.31     36.40 o
   5   5   4    14495.96    15746.62    326.61 o
   7   5   4      523.72      394.47     33.86 o
   9   5   4     1170.89     1191.41     57.10 o
  11   5   4       28.51       -2.42     34.31 o
  13   5   4        8.36      105.06     48.43 o
  15   5   4      788.56      922.96     90.74 o
  17   5   4     1410.76     1605.44    133.01 o
  19   5   4       83.67       91.79     83.05 o
 -20   6   4       23.11      177.10     75.76 o
 -18   6   4     1382.35     1318.63     91.79 o
 -16   6   4     2389.69     2383.84    111.69 o
 -14   6   4     1118.23      946.05     69.21 o
 -12   6   4     5627.13     5359.42    173.74 o
 -10   6   4     9703.81     9332.96    165.19 o
  -8   6   4      857.19      699.73     40.34 o
  -6   6   4     7170.28     6850.21    121.18 o
  -4   6   4     7270.66     7458.35    124.03 o
  -2   6   4       33.87       79.20     19.69 o
   0   6   4      411.55      365.93     24.87 o
   2   6   4     7035.36     6841.60    186.09 o
   4   6   4     4378.24     4048.66    118.33 o
   6   6   4    14265.82    14775.74    317.29 o
   8   6   4     3509.42     3393.51     96.47 o
  10   6   4     1931.01     1922.24     87.62 o
  12   6   4     2598.10     2588.26    106.08 o
  14   6   4     1259.26     1465.88    127.79 o
  16   6   4      929.30     1091.04    145.15 o
  18   6   4     1576.72     1460.72    145.00 o
 -19   7   4      138.94      254.81     78.88 o
 -17   7   4       60.42      110.22     54.63 o
 -15   7   4      107.96      125.50     43.57 o
 -13   7   4      745.18      782.16     62.52 o
 -11   7   4     1142.95     1109.32     61.00 o
  -9   7   4        7.89       19.97     24.36 o
  -7   7   4      791.69      800.68     49.93 o
  -5   7   4      447.73      452.97     32.10 o
  -3   7   4       23.44       15.17     17.15 o
  -1   7   4     1941.39     2262.00     60.16 o
   1   7   4     1457.44     1345.68     71.72 o
   3   7   4       49.24       81.93     45.66 o
   5   7   4     7735.40     8341.94    205.13 o
   7   7   4      991.85     1062.12     73.44 o
   9   7   4        2.47        9.82     38.31 o
  11   7   4      886.88      868.25     67.47 o
  13   7   4     1794.70     1577.37    131.02 o
  15   7   4      586.74      463.44    101.27 o
  17   7   4      386.88      476.87    100.71 o
  19   7   4       79.85      122.75    110.90 o
 -18   8   4      608.36      912.10    145.48 o
 -16   8   4      409.64      587.25    118.12 o
 -14   8   4     1074.48     1057.02     73.88 o
 -12   8   4     1449.89     1488.37    108.49 o
 -10   8   4      878.97      995.55     53.37 o
  -8   8   4     4046.93     3857.12     88.99 o
  -6   8   4      792.12      806.11     43.26 o
  -4   8   4     1221.80     1053.19     46.41 o
  -2   8   4       98.56       66.25     20.90 o
   0   8   4      511.03      478.48     36.15 o
   2   8   4      433.78      374.90     52.56 o
   4   8   4     2181.09     2194.30    129.61 o
   6   8   4       10.51      -16.97     32.92 o
   8   8   4      414.25      478.07     58.41 o
  10   8   4     1002.27     1060.30     75.99 o
  12   8   4      673.90      836.16     76.14 o
  14   8   4      226.82      334.63    141.34 o
  16   8   4      171.40      318.67     88.14 o
  18   8   4        6.22        8.09     82.08 o
 -17   9   4      373.45      254.49     77.71 o
 -15   9   4     1358.49     1326.64    152.43 o
 -13   9   4     1195.37     1090.80     96.43 o
 -11   9   4     3210.91     3195.93    101.24 o
  -9   9   4     7322.47     7250.72    139.50 o
  -7   9   4     3221.60     3269.68     85.55 o
  -5   9   4       19.08       18.82     22.61 o
  -3   9   4       24.42       98.31     24.56 o
  -1   9   4     4815.91     4466.83    106.10 o
   1   9   4     4930.19     4742.08    108.53 o
   3   9   4     7044.13     6690.40    182.44 o
   5   9   4      393.18      427.39     53.94 o
   7   9   4     2926.72     2897.49    125.86 o
   9   9   4     3225.61     3217.27    123.56 o
  11   9   4     3304.48     3454.39    133.26 o
  13   9   4     1643.21     1797.53    149.41 o
  15   9   4      814.97      786.20    126.17 o
  17   9   4      136.95      155.47     90.99 o
 -18  10   4        8.57      139.30     78.80 o
 -16  10   4        7.30       45.54     65.51 o
 -14  10   4       54.21       99.17     58.62 o
 -12  10   4      305.94      293.73     63.10 o
 -10  10   4      190.12      180.21     35.21 o
  -8  10   4     1975.51     2041.19     76.13 o
  -6  10   4     1237.72     1311.92     58.27 o
  -4  10   4       31.23       31.74     24.65 o
  -2  10   4     1145.19     1103.36     58.92 o
   0  10   4     1812.08     2025.60     73.17 o
   2  10   4      741.14      722.89     67.58 o
   4  10   4      244.98      232.20     49.21 o
   6  10   4      110.71      163.88     46.74 o
   8  10   4     5269.89     4615.85    161.45 o
  10  10   4      806.00      765.44     69.78 o
  12  10   4       46.10       43.63     54.04 o
  14  10   4      555.46      693.60    107.43 o
  16  10   4      201.90       67.13    102.89 o
 -17  11   4      721.07      872.75    124.76 o
 -15  11   4      324.49      475.89    143.55 o
 -13  11   4      224.79      304.12     68.27 o
 -11  11   4      824.39      748.39     67.97 o
  -9  11   4     1779.26     1710.92     85.97 o
  -7  11   4     1209.21     1424.72     66.95 o
  -5  11   4      357.51      483.89     47.35 o
  -3  11   4      178.38      197.38     34.98 o
  -1  11   4      499.68      495.40     43.53 o
   1  11   4      388.59      393.19     47.21 o
   3  11   4      459.28      526.73     78.14 o
   5  11   4      202.04      223.77     49.71 o
   7  11   4      436.59      384.18     60.60 o
   9  11   4      477.93      489.35     61.41 o
  11  11   4        5.92       14.60     46.86 o
  13  11   4     1043.77      891.89    119.11 o
  15  11   4      450.46      498.88    105.00 o
  17  11   4       71.62       57.45     86.67 o
 -16  12   4      576.22      537.89    111.38 o
 -14  12   4      615.04      477.63     98.68 o
 -12  12   4      543.63      623.60     94.52 o
 -10  12   4      733.26      781.91     74.08 o
  -8  12   4      895.86      958.65     76.62 o
  -6  12   4     2066.70     2037.32    153.13 o
  -4  12   4      533.26      527.56     50.36 o
  -2  12   4      736.84      782.68     63.77 o
   0  12   4     4461.19     4324.40    136.29 o
   2  12   4      172.10      134.81     41.99 o
   4  12   4       13.79       62.74     44.79 o
   6  12   4     6705.90     6544.87    269.41 o
   8  12   4     2258.33     2050.07    114.04 o
  10  12   4     2140.29     2137.32    117.14 o
  12  12   4      800.53      853.06     96.41 o
  14  12   4      303.46      336.25     97.85 o
  16  12   4      877.06     1014.58    140.44 o
 -15  13   4       25.11       77.26     88.94 o
 -13  13   4        5.80       65.51     87.26 o
 -11  13   4        9.66      -20.86     50.73 o
  -9  13   4      161.12      186.13     52.22 o
  -7  13   4        0.61      -16.40     41.85 o
  -5  13   4     1079.15     1012.57     87.99 o
  -3  13   4      211.89      274.79     55.96 o
  -1  13   4       24.85       52.72     38.92 o
   1  13   4       15.01       42.24     36.46 o
   3  13   4      916.55      982.70    128.40 o
   5  13   4      749.73      796.70     84.49 o
   7  13   4      443.38      453.72     62.75 o
   9  13   4      448.94      453.46     98.83 o
  11  13   4      767.53      627.03     76.92 o
  13  13   4      108.90       81.20     99.72 o
  15  13   4        0.33      145.69    149.09 o
 -14  14   4      527.61      681.51    120.84 o
 -12  14   4      581.51      645.51    107.43 o
 -10  14   4      147.29      276.35     58.48 o
  -8  14   4      286.86      422.03     64.36 o
  -6  14   4       55.99      181.21     49.98 o
  -4  14   4      423.18      461.07     70.77 o
  -2  14   4     1546.42     1651.56    116.14 o
   0  14   4      270.11      226.63     81.17 o
   2  14   4      188.60      142.19     46.69 o
   4  14   4        6.55       20.22     46.88 o
   6  14   4      623.49      767.56     83.82 o
   8  14   4     1393.40     1511.30    104.53 o
  10  14   4       99.73      130.88     55.17 o
  12  14   4       41.08       95.13     70.44 o
  14  14   4      193.59      384.74    105.79 o
 -13  15   4      588.91      665.51    112.02 o
 -11  15   4       55.92       34.59     68.86 o
  -9  15   4       26.60       79.61     55.11 o
  -7  15   4      118.90      213.23     62.90 o
  -5  15   4     1310.12     1490.64    114.82 o
  -3  15   4     2699.05     2706.83    150.66 o
  -1  15   4        9.12       47.57     51.16 o
   1  15   4       53.61       90.52     55.21 o
   3  15   4     2505.40     2340.66    122.70 o
   5  15   4     1145.16     1106.17    103.43 o
   7  15   4      496.66      518.25     72.48 o
   9  15   4     1537.32     1711.81    116.33 o
  11  15   4      725.22      698.31    113.93 o
 -10  16   4       57.31      106.64     69.16 o
  -8  16   4        3.94       55.62     61.82 o
  -6  16   4       47.76       49.28     57.98 o
  -4  16   4      455.94      522.73     81.55 o
  -2  16   4        1.60      100.30     57.05 o
   0  16   4        6.20       64.78     51.53 o
   2  16   4      263.66      206.90     67.71 o
   4  16   4      561.37      736.27     90.13 o
   6  16   4      101.88      293.13     62.55 o
   8  16   4       15.04       28.93     59.28 o
  10  16   4        7.22      -64.22     64.22 o
  -9  17   4       64.16      102.80     73.50 o
  -7  17   4        4.34       -5.44     64.58 o
  -5  17   4      494.50      343.60    130.26 o
  -3  17   4       12.23       72.59     65.39 o
  -1  17   4       55.16       97.75     69.26 o
   1  17   4      327.74      366.55     77.87 o
   3  17   4       98.98      111.64     61.72 o
   5  17   4      425.16      531.01     77.17 o
   7  17   4      156.55      188.51     67.33 o
   9  17   4       95.72      224.63     70.14 o
  -6  18   4      254.65      546.81     89.13 o
  -4  18   4      158.17      238.40     76.88 o
  -2  18   4      162.99      217.49     75.28 o
   0  18   4      382.04      484.69     85.94 o
   2  18   4      805.37      815.52    104.73 o
   4  18   4      548.76      434.53    146.37 o
   6  18   4      182.37      262.13     77.81 o
  -1  19   4       76.90      114.33     82.96 o
   1  19   4      798.81     1049.11    232.47 o
 -21   1   5      823.67      812.88     85.62 o
 -19   1   5      847.91      973.63     76.71 o
 -17   1   5      396.54      373.96     51.40 o
 -15   1   5      442.38      471.33     61.51 o
 -13   1   5     1645.69     1451.95     77.59 o
 -11   1   5     3752.41     3668.42    180.42 o
  -9   1   5     7035.84     6364.65    111.06 o
  -7   1   5      682.56     1062.64     38.58 o
  -5   1   5      272.16      194.44     17.80 o
  -3   1   5      221.52      177.71     16.45 o
  -1   1   5    46312.50    48181.77    665.83 o
   1   1   5     9144.08     8906.29    159.48 o
   3   1   5     7483.26     6775.08    161.78 o
   5   1   5      417.78      769.05     57.59 o
   7   1   5     2034.57     2040.25     80.41 o
   9   1   5     3734.15     3612.02     90.27 o
  11   1   5     8132.35     7109.98    240.89 o
  13   1   5     5869.82     5636.43    172.69 o
  15   1   5      939.58      910.75     96.36 o
  17   1   5        8.34       64.92     87.17 o
  19   1   5       10.29      176.36     66.56 o
 -20   2   5      362.61      457.87     65.53 o
 -18   2   5      251.87      232.92     52.24 o
 -16   2   5      505.48      462.01     52.18 o
 -14   2   5     1663.52     1708.97     81.73 o
 -12   2   5     1712.48     1612.62     88.86 o
 -10   2   5     1566.01     1432.67     47.63 o
  -8   2   5     5136.03     5055.28     88.26 o
  -6   2   5     1817.12     1751.74     44.97 o
  -4   2   5      350.94      255.87     21.06 o
  -2   2   5     2840.61     2438.05     49.34 o
   0   2   5     1560.38     1494.14     37.48 o
   2   2   5     5581.86     5055.98     95.31 o
   4   2   5       68.19       59.26     20.65 o
   6   2   5     9609.77     9613.99    214.72 o
   8   2   5     1909.67     1612.10     60.74 o
  10   2   5     5546.72     4970.94    133.75 o
  12   2   5      714.84      664.17     47.51 o
  14   2   5     2271.81     2256.93    113.64 o
  16   2   5      399.51      338.96     55.14 o
  18   2   5     1345.50     1322.24    111.98 o
  20   2   5       48.21      187.33     73.12 o
 -19   3   5       33.72       30.85     49.22 o
 -17   3   5      117.60      170.84     44.73 o
 -15   3   5      123.73      170.57     41.42 o
 -13   3   5        0.96       17.05     33.78 o
 -11   3   5      288.61      271.34     35.07 o
  -9   3   5     5330.65     5778.24    100.74 o
  -7   3   5     3753.23     3855.11     77.64 o
  -5   3   5     2285.53     2389.68     55.15 o
  -3   3   5     3595.00     3882.24     71.63 o
  -1   3   5     5074.35     5795.79     94.05 o
   1   3   5       51.71       87.24     15.62 o
   3   3   5      111.93       97.45     21.38 o
   5   3   5     7968.12     8115.78    185.64 o
   7   3   5       35.80      113.91     23.74 o
   9   3   5      113.10      138.10     26.93 o
  11   3   5      400.96      447.06     41.24 o
  13   3   5      966.08      843.42     72.35 o
  15   3   5        6.22       90.77     49.57 o
  17   3   5        0.06       71.80     67.80 o
  19   3   5       26.01       89.10     61.55 o
 -20   4   5        4.89      154.17     58.49 o
 -18   4   5      689.58      721.24     70.52 o
 -16   4   5      642.97      657.09     59.95 o
 -14   4   5     1152.63     1117.35     68.08 o
 -12   4   5       73.09      124.06     34.17 o
 -10   4   5      291.25      264.43     29.46 o
  -8   4   5      580.88      535.62     34.27 o
  -6   4   5     2998.62     2818.52     64.24 o
  -4   4   5    21652.35    22297.75    307.71 o
  -2   4   5     7026.78     6446.27    105.24 o
   0   4   5       21.67       53.80     15.27 o
   2   4   5      731.12      587.37     29.67 o
   4   4   5     4918.92     4429.94    120.17 o
   6   4   5     9792.17     8924.60    178.75 o
   8   4   5     5623.41     5392.00    131.41 o
  10   4   5     3489.55     3406.48    105.75 o
  12   4   5     1695.52     1952.12     88.77 o
  14   4   5      225.97      306.91     60.14 o
  16   4   5     3447.30     3476.59    170.34 o
  18   4   5      740.53      800.70     95.04 o
  20   4   5      455.78      620.06     97.94 o
 -19   5   5        7.39       39.14     55.63 o
 -17   5   5      789.73      773.61     69.32 o
 -15   5   5     3764.50     3404.98    127.23 o
 -13   5   5        9.30        7.72     34.97 o
 -11   5   5     1404.30     1408.59     72.84 o
  -9   5   5      874.95     1050.49     48.34 o
  -7   5   5     8282.34     8138.54    137.84 o
  -5   5   5    13431.70    13344.26    199.59 o
  -3   5   5     5239.20     4931.89     89.41 o
  -1   5   5      240.29      468.41     27.16 o
   1   5   5     1032.94     1332.09     52.41 o
   3   5   5     1932.60     1818.15     78.77 o
   5   5   5    12592.25    12867.54    216.10 o
   7   5   5     1972.02     1709.91     63.89 o
   9   5   5     3242.27     3276.83     97.24 o
  11   5   5       14.93       27.49     37.04 o
  13   5   5     3055.54     2926.97    145.10 o
  15   5   5      943.73     1216.52    104.49 o
  17   5   5     1050.87     1165.14    110.37 o
  19   5   5      194.16      211.69     94.44 o
 -20   6   5       19.45      241.74    114.69 o
 -18   6   5       82.74      134.53     53.06 o
 -16   6   5      155.08      234.76     50.02 o
 -14   6   5       10.04       28.74     36.07 o
 -12   6   5       60.31      119.27     36.92 o
 -10   6   5     1176.36     1294.85     63.23 o
  -8   6   5        5.36       44.12     27.16 o
  -6   6   5      912.62      865.42     42.61 o
  -4   6   5       38.87       30.54     18.75 o
  -2   6   5     3793.21     3839.40     92.29 o
   0   6   5     6251.56     6627.41    131.57 o
   2   6   5      436.30      366.64     28.30 o
   4   6   5      112.45      160.14     35.03 o
   6   6   5      169.66      300.00     46.42 o
   8   6   5      365.29      420.15     51.64 o
  10   6   5     1329.61     1105.41     71.50 o
  12   6   5        0.48        8.10     38.65 o
  14   6   5      524.11      638.14     92.42 o
  16   6   5       28.18      135.60     73.80 o
  18   6   5        3.10      -67.26     95.27 o
 -19   7   5       65.40      181.42     73.36 o
 -17   7   5      175.24      295.80     58.65 o
 -15   7   5      845.89      950.66    105.43 o
 -13   7   5     1584.08     1436.56     81.63 o
 -11   7   5       27.85       49.93     32.26 o
  -9   7   5      205.30      243.05     33.30 o
  -7   7   5     1628.07     1727.45     61.78 o
  -5   7   5     3481.37     3158.99     73.82 o
  -3   7   5     5625.19     5260.73     98.69 o
  -1   7   5    12003.84    12100.45    195.94 o
   1   7   5      149.97       79.24     17.36 o
   3   7   5     2076.06     1938.95     88.68 o
   5   7   5     2028.62     1885.09     91.44 o
   7   7   5    10347.14    10449.91    250.75 o
   9   7   5     1335.98     1239.98     83.07 o
  11   7   5      678.56      651.88     61.54 o
  13   7   5     2994.07     3068.06    177.99 o
  15   7   5     1407.77     1237.83    125.84 o
  17   7   5      983.56     1106.07    138.44 o
  19   7   5      784.41      942.26    131.04 o
 -18   8   5       33.37      163.89     69.42 o
 -16   8   5      299.41      297.10     61.94 o
 -14   8   5      209.25      373.31     77.67 o
 -12   8   5      160.57      219.18     43.33 o
 -10   8   5      274.45      261.45     36.00 o
  -8   8   5       13.87       48.65     25.84 o
  -6   8   5     2078.48     2142.11     68.35 o
  -4   8   5      517.18      533.65     54.80 o
  -2   8   5       32.65       85.82     22.96 o
   0   8   5      899.03      929.34     40.68 o
   2   8   5     7182.00     6954.10    184.53 o
   4   8   5     1028.33      980.46     89.32 o
   6   8   5     1572.15     1486.44     88.65 o
   8   8   5     1879.64     1931.62    104.72 o
  10   8   5     1998.64     1954.97    100.04 o
  12   8   5     2439.94     2461.20    114.54 o
  14   8   5     1729.05     1612.08    143.01 o
  16   8   5      999.91     1037.78    127.33 o
  18   8   5      176.28      258.02     97.22 o
 -17   9   5        0.98      103.05     70.76 o
 -15   9   5      103.22      157.70     57.91 o
 -13   9   5      332.39      349.07     75.15 o
 -11   9   5      602.13      710.93     55.29 o
  -9   9   5      313.23      386.46     39.53 o
  -7   9   5     1397.33     1566.32     63.31 o
  -5   9   5      752.01      828.22     45.29 o
  -3   9   5       28.84       14.36     20.82 o
  -1   9   5      231.27      241.84     31.82 o
   1   9   5      749.18      747.47     62.64 o
   3   9   5       83.36       89.00     42.83 o
   5   9   5     4498.39     4140.77    139.55 o
   7   9   5     2286.05     2117.40    114.39 o
   9   9   5     2116.62     1922.19    109.59 o
  11   9   5     1164.66     1174.69     83.44 o
  13   9   5      379.81      384.20     81.28 o
  15   9   5      232.14      446.55     92.68 o
  17   9   5       20.85       53.06     82.65 o
 -16  10   5        5.68       80.97     81.93 o
 -14  10   5       48.46      156.31     87.71 o
 -12  10   5      859.36      839.00    118.02 o
 -10  10   5      867.41      867.33     54.34 o
  -8  10   5     5290.81     5020.94    118.58 o
  -6  10   5      132.77      162.63     30.45 o
  -4  10   5     1087.57     1156.28     53.05 o
  -2  10   5     1768.96     1921.36     67.21 o
   0  10   5     4680.95     4266.82    122.35 o
   2  10   5     5056.43     4861.04    208.67 o
   4  10   5     3751.33     3393.55    136.33 o
   6  10   5      745.61      677.53     68.03 o
   8  10   5     2528.99     2544.83    127.46 o
  10  10   5     5277.37     5199.38    161.98 o
  12  10   5     1551.07     1780.25    195.39 o
  14  10   5     1591.85     1762.86    159.84 o
  16  10   5      560.66      474.59    102.39 o
 -17  11   5        2.47      130.54     75.97 o
 -15  11   5       15.61      140.34     64.23 o
 -13  11   5       44.72       99.66     55.21 o
 -11  11   5     1870.65     1700.04    100.04 o
  -9  11   5      187.91      215.87     40.41 o
  -7  11   5       20.42       77.09     30.65 o
  -5  11   5      108.50      179.75     34.31 o
  -3  11   5      296.00      332.96     41.21 o
  -1  11   5     3164.19     3119.03    114.55 o
   1  11   5     5270.71     5373.92    180.61 o
   3  11   5        8.64      -31.04     37.98 o
   5  11   5     1836.26     1877.71    111.37 o
   7  11   5      899.57      991.26     84.87 o
   9  11   5     1008.46     1078.38     83.38 o
  11  11   5     1765.17     1768.99    108.55 o
  13  11   5      105.51       83.55     93.69 o
  15  11   5      407.75      215.97     94.61 o
 -16  12   5       89.26      206.15     91.20 o
 -14  12   5      245.88      327.20     77.84 o
 -12  12   5        0.88        1.97     52.76 o
 -10  12   5        7.85        8.22     39.52 o
  -8  12   5       81.89       77.93     40.74 o
  -6  12   5     3150.32     3099.36    135.38 o
  -4  12   5     1500.06     1505.26    105.10 o
  -2  12   5      231.91      281.71     45.95 o
   0  12   5       44.26       72.23     35.52 o
   2  12   5     1102.17     1042.11     75.86 o
   4  12   5      589.39      589.24     80.90 o
   6  12   5      386.56      406.34     63.73 o
   8  12   5      816.93      753.14     84.45 o
  10  12   5      773.98      632.46     72.15 o
  12  12   5       40.40       98.07     63.60 o
  14  12   5        1.38      -18.27     77.36 o
 -15  13   5       48.26      -70.65     80.48 o
 -13  13   5       10.17      129.97     78.91 o
 -11  13   5      442.82      537.82     78.56 o
  -9  13   5      323.66      412.55     61.67 o
  -7  13   5     3167.06     2928.35    128.14 o
  -5  13   5     1707.33     1685.40     96.47 o
  -3  13   5      195.53      168.71     44.73 o
  -1  13   5      270.80      375.78     62.38 o
   1  13   5     1336.55     1445.78    100.05 o
   3  13   5     1671.99     1654.21     97.07 o
   5  13   5      151.25      168.67     54.76 o
   7  13   5     2202.45     2155.85    147.51 o
   9  13   5     2100.52     1953.71    116.83 o
  11  13   5     1683.12     1504.49    124.10 o
  13  13   5      358.18      322.34     96.46 o
 -14  14   5       16.23       51.99    121.94 o
 -12  14   5        6.19      102.79     77.79 o
 -10  14   5        3.35       -2.32     49.71 o
  -8  14   5      244.94      308.09     61.13 o
  -6  14   5       47.76       44.22     52.61 o
  -4  14   5     1589.47     1421.17    132.17 o
  -2  14   5      258.38      355.15     66.78 o
   0  14   5      191.44      205.06     51.08 o
   2  14   5     1206.86     1128.74     85.03 o
   4  14   5     1153.10     1166.00    101.44 o
   6  14   5      969.34      879.80     90.72 o
   8  14   5      193.10      255.81     63.38 o
  10  14   5      124.02      121.65     61.22 o
  12  14   5      181.25      260.60     78.55 o
 -11  15   5      299.45      516.10     87.32 o
  -9  15   5       10.98       82.92     57.46 o
  -7  15   5        2.60       43.59     70.14 o
  -5  15   5      247.39      244.25     62.39 o
  -3  15   5      451.01      367.59     67.88 o
  -1  15   5      816.85      661.70     80.75 o
   1  15   5      487.11      427.92     71.57 o
   3  15   5      113.68      256.17     54.86 o
   5  15   5       53.23       83.68     56.17 o
   7  15   5       78.15      153.31     58.80 o
   9  15   5     1349.81     1323.78    105.27 o
  11  15   5      221.94      202.37     66.79 o
 -10  16   5      101.31      114.01     82.94 o
  -8  16   5      304.48      234.15     73.74 o
  -6  16   5       87.04      208.94     67.48 o
  -4  16   5     1371.91     1656.89    124.14 o
  -2  16   5     1562.04     1399.97    166.91 o
   0  16   5       35.48      -31.68     53.47 o
   2  16   5       64.33       36.93     54.76 o
   4  16   5      453.91      575.25     73.37 o
   6  16   5     1554.60     1808.91    135.34 o
   8  16   5      223.81      164.50     68.30 o
  10  16   5      692.04      716.54     93.11 o
  -9  17   5       47.08      222.92     90.66 o
  -7  17   5      371.34      434.85     98.63 o
  -5  17   5      354.30      320.92     77.40 o
  -3  17   5       16.46      110.21     65.22 o
  -1  17   5        2.70       58.95     63.25 o
   1  17   5       42.94      158.32     68.75 o
   3  17   5        9.37       93.32     64.18 o
   5  17   5      223.34      394.11     79.12 o
   7  17   5      401.52      537.26     83.41 o
  -6  18   5        5.31      144.31     73.47 o
  -4  18   5       14.26       17.93     84.63 o
  -2  18   5      483.18      419.38     84.56 o
   0  18   5      723.19      739.79    117.38 o
   2  18   5       32.72      129.10     68.63 o
   4  18   5       78.25       24.62     70.55 o
 -20   0   6      735.36      940.04    158.07 o
 -18   0   6       71.98      103.42    176.19 o
 -16   0   6      149.66      202.44     69.74 o
 -14   0   6     1268.64     1285.08    108.68 o
 -12   0   6      960.19      853.34     88.03 o
 -10   0   6     3993.00     4116.24    120.42 o
  -8   0   6     1153.26     1078.10     58.85 o
  -6   0   6     9165.21    11764.12    248.78 o
  -4   0   6      178.01       88.05     21.98 o
  -2   0   6    30169.18    32493.45    709.45 o
   0   0   6     5822.97     5544.75    154.67 o
   2   0   6    34091.12    36082.36    670.78 o
   4   0   6    22168.66    22768.67    624.36 o
   6   0   6     8620.92     8569.58    278.04 o
   8   0   6     3360.99     2786.43    134.78 o
  10   0   6     8037.15     6848.61    205.75 o
  12   0   6     2875.95     2924.67    134.83 o
  14   0   6     3789.91     3466.20    208.92 o
  16   0   6     1239.87     1357.90    284.44 o
  18   0   6       58.32      109.56     88.99 o
  20   0   6      307.18      360.56    151.62 o
 -19   1   6       27.12       61.47     50.06 o
 -17   1   6       45.06       73.39     43.40 o
 -15   1   6       23.13       94.07     38.56 o
 -13   1   6     1580.33     1394.68     86.78 o
 -11   1   6     1281.69     1400.42     71.04 o
  -9   1   6      161.81      238.42     34.34 o
  -7   1   6     1048.58     1183.99     40.35 o
  -5   1   6       47.20       38.60     15.39 o
  -3   1   6      459.14      561.88     35.17 o
  -1   1   6    10417.40    10856.12    188.19 o
   1   1   6     4659.72     4243.88     75.47 o
   3   1   6     3912.03     3797.06     80.80 o
   5   1   6      693.89      877.78     54.15 o
   7   1   6     1637.62     1591.11    108.00 o
   9   1   6     3330.05     3187.99     94.92 o
  11   1   6      254.13      267.73     41.86 o
  13   1   6      820.01      815.91    122.73 o
  15   1   6      305.36      464.23     63.70 o
  17   1   6       59.72       90.37     55.12 o
  19   1   6      133.51      114.75     64.29 o
 -20   2   6       98.23      172.17     89.74 o
 -18   2   6      723.82      691.50     66.36 o
 -16   2   6      441.98      441.27     52.42 o
 -14   2   6     1513.22     1471.40     76.85 o
 -12   2   6       31.06       38.16     28.11 o
 -10   2   6      756.38      774.60     36.94 o
  -8   2   6     2818.97     2516.27     58.58 o
  -6   2   6     1042.99      838.03     36.24 o
  -4   2   6      366.89      651.80     29.47 o
  -2   2   6     1887.43     2375.36     49.99 o
   0   2   6     8986.03     9430.66    140.02 o
   2   2   6    16200.37    18116.76    267.62 o
   4   2   6    15570.97    16979.26    276.71 o
   6   2   6     1449.84     1382.50     89.34 o
   8   2   6       40.60      135.06     30.28 o
  10   2   6     2911.46     2871.65     82.57 o
  12   2   6     5067.99     4902.54    113.34 o
  14   2   6      166.25      195.31     44.37 o
  16   2   6      358.57      324.18     60.84 o
  18   2   6      137.02      210.55     72.71 o
  20   2   6        3.01       67.40     79.14 o
 -19   3   6      104.52       55.40     50.94 o
 -17   3   6     1239.84     1361.40     84.55 o
 -15   3   6      827.75      881.89     65.65 o
 -13   3   6       25.98       46.33     34.32 o
 -11   3   6      386.48      402.60     39.80 o
  -9   3   6      330.41      348.51     37.44 o
  -7   3   6      289.68      178.10     22.92 o
  -5   3   6     3750.96     3341.96     69.06 o
  -3   3   6      467.14      236.24     22.97 o
  -1   3   6     8001.93     7330.06    144.48 o
   1   3   6    26574.12    27669.31    371.11 o
   3   3   6    12796.94    13658.42    249.96 o
   5   3   6     5094.15     4912.25    132.68 o
   7   3   6    18990.76    18833.42    347.16 o
   9   3   6     7239.14     7181.71    148.83 o
  11   3   6     1945.52     2084.75     75.27 o
  13   3   6     1635.47     1551.98    107.53 o
  15   3   6     1392.08     1226.38    111.63 o
  17   3   6     1404.46     1444.71    119.51 o
  19   3   6      996.21     1030.05    107.72 o
 -20   4   6       26.51       65.68     79.54 o
 -18   4   6       56.92      134.02     50.26 o
 -16   4   6      345.41      414.68     70.87 o
 -14   4   6     1475.94     1367.11     80.82 o
 -12   4   6      408.67      460.70     46.72 o
 -10   4   6      741.12      838.96     44.85 o
  -8   4   6        9.69       -4.62     20.30 o
  -6   4   6     1538.05     1622.29     52.54 o
  -4   4   6      990.99      885.94     37.78 o
  -2   4   6      525.30      461.10     27.34 o
   0   4   6     3735.08     3774.99     71.77 o
   2   4   6     2293.05     2691.90     60.78 o
   4   4   6     1513.02     1673.06     70.96 o
   6   4   6    10558.50    10856.02    244.79 o
   8   4   6      239.17      345.50     37.40 o
  10   4   6      107.11      119.93     29.59 o
  12   4   6      147.80      155.26     37.55 o
  14   4   6      424.50      378.14     64.44 o
  16   4   6      573.10      532.28    100.64 o
  18   4   6      443.99      421.12    140.00 o
 -19   5   6       96.56      169.73     57.36 o
 -17   5   6      175.79      250.02     52.80 o
 -15   5   6     1137.05     1129.91    100.35 o
 -13   5   6      220.21      201.73     48.76 o
 -11   5   6     1455.17     1336.45     71.93 o
  -9   5   6      243.92      246.85     31.88 o
  -7   5   6     3864.13     3644.07     80.75 o
  -5   5   6      162.51      144.47     23.30 o
  -3   5   6      132.39       96.48     19.22 o
  -1   5   6     4510.03     4861.79     88.32 o
   1   5   6    11870.00    12572.99    197.77 o
   3   5   6     2462.35     2276.97     70.83 o
   5   5   6     4151.17     3817.84     98.02 o
   7   5   6     1638.23     1655.67     65.38 o
   9   5   6     7735.65     7026.43    187.29 o
  11   5   6     3178.60     2914.09    111.13 o
  13   5   6      596.70      599.97     87.45 o
  15   5   6       59.00       79.82     62.41 o
  17   5   6      573.59      499.29     96.64 o
  19   5   6       19.21       10.74     80.92 o
 -18   6   6      557.73      513.98     67.42 o
 -16   6   6      294.80      387.34     69.67 o
 -14   6   6     1852.89     1810.99     94.35 o
 -12   6   6       15.27       26.50     33.93 o
 -10   6   6      712.05      745.20     46.62 o
  -8   6   6     1897.34     1824.98     63.63 o
  -6   6   6     4910.58     4692.12    106.31 o
  -4   6   6     2349.41     2358.52     64.00 o
  -2   6   6    10081.95    10220.92    160.39 o
   0   6   6       44.96       41.38     19.04 o
   2   6   6     3740.53     3629.04     75.77 o
   4   6   6    11843.17    11646.25    225.72 o
   6   6   6    11406.45    11056.50    220.75 o
   8   6   6    12543.05    11577.89    270.68 o
  10   6   6     1425.44     1298.90     86.95 o
  12   6   6       43.67       78.94     42.94 o
  14   6   6     2282.41     2344.79    207.29 o
  16   6   6     1413.96     1165.44    127.28 o
  18   6   6      697.97     1023.64    130.29 o
 -19   7   6      335.23      470.82     92.96 o
 -17   7   6      448.01      529.30     78.56 o
 -15   7   6        5.14       45.89     42.92 o
 -13   7   6       10.36       48.24     37.94 o
 -11   7   6      656.56      693.50     54.20 o
  -9   7   6      159.93      202.41     41.02 o
  -7   7   6      390.11      352.08     33.66 o
  -5   7   6      878.40      890.24     44.84 o
  -3   7   6      957.36     1130.26     46.92 o
  -1   7   6     5611.01     5739.43    104.43 o
   1   7   6     4551.81     4592.71     91.78 o
   3   7   6     2405.82     2333.04     99.01 o
   5   7   6     1427.87     1434.38    101.90 o
   7   7   6     2051.12     2008.89    101.78 o
   9   7   6       68.21      105.69     43.32 o
  11   7   6      271.43      255.01     49.73 o
  13   7   6      998.97      963.05    118.63 o
  15   7   6       65.63       57.80     69.15 o
  17   7   6       39.59      154.56    103.89 o
 -18   8   6       33.72      135.42     67.00 o
 -16   8   6      117.16      204.30     53.71 o
 -14   8   6      271.26      361.95     52.46 o
 -12   8   6     2245.79     2344.69    102.02 o
 -10   8   6      524.23      524.76     44.87 o
  -8   8   6     2036.27     1882.78     74.34 o
  -6   8   6      363.79      402.46     35.86 o
  -4   8   6     8039.54     7729.17    136.76 o
  -2   8   6      909.97     1015.53     51.83 o
   0   8   6     4453.25     4660.96     96.50 o
   2   8   6     2385.44     2593.26    114.24 o
   4   8   6      349.85      390.05     57.84 o
   6   8   6    14181.23    13570.21    313.25 o
   8   8   6      997.46     1180.39     87.02 o
  10   8   6     1146.81     1216.84     89.65 o
  12   8   6     1400.35     1467.34    109.82 o
  14   8   6     1756.66     1662.91    143.60 o
  16   8   6      347.38      551.81    105.09 o
  18   8   6      101.92      293.74    100.48 o
 -17   9   6       16.30      169.00     71.90 o
 -15   9   6        7.55      127.27     57.75 o
 -13   9   6      809.33      768.32     78.44 o
 -11   9   6     4032.01     3935.20    118.74 o
  -9   9   6      435.81      559.87     46.63 o
  -7   9   6     1752.82     1806.62     69.21 o
  -5   9   6      991.90      990.57     50.42 o
  -3   9   6     6703.39     6552.77    123.17 o
  -1   9   6     8754.95     8504.03    154.91 o
   1   9   6     2011.47     1684.84     98.60 o
   3   9   6     4279.84     4000.52    134.37 o
   5   9   6     2427.36     2262.88    168.46 o
   7   9   6     1726.64     1749.12    103.04 o
   9   9   6     3035.51     3011.79    136.64 o
  11   9   6     2714.73     2564.46    149.35 o
  13   9   6     1716.85     1787.74    121.34 o
  15   9   6      167.22      162.62    132.92 o
  17   9   6      410.07      751.20    118.84 o
 -16  10   6      248.91      167.05     84.05 o
 -14  10   6       20.93       77.81     58.04 o
 -12  10   6      108.49      192.84     46.39 o
 -10  10   6      338.42      336.61     40.53 o
  -8  10   6      430.70      496.14     43.50 o
  -6  10   6     2000.95     2035.73     73.14 o
  -4  10   6      468.17      532.15     46.29 o
  -2  10   6      110.52      116.24     27.43 o
   0  10   6      254.35      236.81     40.83 o
   2  10   6       31.50       32.29     33.38 o
   4  10   6        8.70      -11.72     35.26 o
   6  10   6        1.29       69.68     41.90 o
   8  10   6      841.65      810.05     77.89 o
  10  10   6       12.38       63.79     50.59 o
  12  10   6      819.84      800.60     85.08 o
  14  10   6        2.54       55.92    106.33 o
  16  10   6       45.55      127.76    126.09 o
 -15  11   6       84.81      178.47     68.69 o
 -13  11   6        7.75       85.93    100.39 o
 -11  11   6        5.50      153.68     50.58 o
  -9  11   6      737.23      886.42     60.34 o
  -7  11   6      419.42      554.21     44.54 o
  -5  11   6      481.33      601.06     44.15 o
  -3  11   6        7.25       19.65     31.47 o
  -1  11   6     2076.39     1810.10     91.54 o
   1  11   6       71.38       90.10     40.59 o
   3  11   6    17609.00    17021.85    385.48 o
   5  11   6     3382.45     3160.04    144.22 o
   7  11   6     1439.28     1461.19    103.80 o
   9  11   6      173.76      279.04     59.95 o
  11  11   6      640.56      694.66     98.66 o
  13  11   6      572.30      602.14    106.27 o
  15  11   6     1181.17     1049.24    136.96 o
 -14  12   6       38.02      157.03     75.58 o
 -12  12   6     1263.11     1158.90     99.96 o
 -10  12   6      144.84      114.65     45.90 o
  -8  12   6     3284.90     3234.37    108.35 o
  -6  12   6      476.75      541.76     51.96 o
  -4  12   6     1094.61     1136.79     77.66 o
  -2  12   6      584.79      636.78     61.06 o
   0  12   6     5137.76     4746.54    144.06 o
   2  12   6     2921.93     2868.63    121.16 o
   4  12   6      517.36      567.00     73.44 o
   6  12   6     2117.74     2186.57    128.29 o
   8  12   6      311.45      318.45     66.54 o
  10  12   6     1662.19     1724.41    111.26 o
  12  12   6      379.02      398.32     77.23 o
  14  12   6      498.18      614.66    115.02 o
 -13  13   6      435.72      359.67     79.97 o
 -11  13   6       53.65       32.68     58.43 o
  -9  13   6       19.68       21.60     43.75 o
  -7  13   6        6.77       65.48     45.68 o
  -5  13   6      620.79      546.92     63.90 o
  -3  13   6       40.99       80.95     42.01 o
  -1  13   6      441.05      419.82     54.42 o
   1  13   6     1529.32     1572.81     94.90 o
   3  13   6      647.42      567.72     67.06 o
   5  13   6      895.78      790.94     85.58 o
   7  13   6       83.74      107.39     55.68 o
   9  13   6        0.89       28.50     50.91 o
  11  13   6      100.18      143.55     65.75 o
  13  13   6      217.73      253.28    120.37 o
 -12  14   6       35.51       85.63    127.39 o
 -10  14   6      240.31      163.54     59.79 o
  -8  14   6       50.86      161.71     60.35 o
  -6  14   6      657.30      628.47     79.44 o
  -4  14   6        5.22        4.95     50.55 o
  -2  14   6      206.56      243.41     65.41 o
   0  14   6     1615.14     1595.55     98.46 o
   2  14   6     3656.95     3599.12    161.56 o
   4  14   6     1088.56     1055.54     86.55 o
   6  14   6      867.64     1004.43     97.76 o
   8  14   6      103.69       84.09     60.74 o
  10  14   6     1331.54     1268.21    104.77 o
  12  14   6     1150.94     1337.57    126.41 o
 -11  15   6      292.58      253.14    151.51 o
  -9  15   6      350.35      352.30     74.71 o
  -7  15   6      360.70      238.63     69.64 o
  -5  15   6      889.13      912.00    105.84 o
  -3  15   6      168.64      155.14     58.26 o
  -1  15   6      364.60      395.48     70.41 o
   1  15   6      558.76      587.46     68.57 o
   3  15   6     1276.64     1084.06     93.36 o
   5  15   6     1419.32     1488.61    104.57 o
   7  15   6      697.25      629.46     89.83 o
   9  15   6      251.66      187.30     67.23 o
  11  15   6        9.57      172.54     68.73 o
 -10  16   6        1.18       50.68     80.02 o
  -8  16   6      118.11      209.94     72.94 o
  -6  16   6      262.61      243.85     70.65 o
  -4  16   6       33.42       68.50     58.97 o
  -2  16   6      220.78      259.61     69.85 o
   0  16   6       67.65       55.53     55.98 o
   2  16   6       23.23      107.23     59.41 o
   4  16   6      244.27      305.65     63.24 o
   6  16   6      157.22      185.41     61.09 o
   8  16   6      151.92      188.00     70.50 o
  10  16   6      232.08      296.29     76.65 o
  -7  17   6       11.17       52.28     69.39 o
  -5  17   6      221.82      312.07     82.23 o
  -3  17   6     1140.30     1127.20    119.79 o
  -1  17   6      554.66      552.69     85.40 o
   1  17   6      258.39      232.91    111.48 o
   3  17   6      315.83      416.37     97.96 o
   5  17   6      282.02      232.94     75.20 o
   7  17   6      669.70      786.59     81.87 o
  -4  18   6      127.59      187.57     76.61 o
  -2  18   6      557.15      608.92     93.30 o
   0  18   6      585.43      729.22    100.70 o
   2  18   6      210.89      304.88     80.65 o
   4  18   6       44.50      186.45     79.24 o
 -19   1   7      448.86      509.67     64.81 o
 -17   1   7       13.90      148.07     45.86 o
 -15   1   7     1081.98     1058.00     69.60 o
 -13   1   7      708.37      800.44     56.33 o
 -11   1   7      741.69      714.21     48.71 o
  -9   1   7     5665.37     5160.69     93.71 o
  -7   1   7     7375.72     7428.58    125.00 o
  -5   1   7      511.29      423.65     25.63 o
  -3   1   7      223.37      151.03     21.80 o
  -1   1   7    25246.85    25492.64    405.08 o
   1   1   7     6146.15     5745.62     95.92 o
   3   1   7    21379.16    23210.12    339.90 o
   5   1   7    20636.28    22391.70    443.13 o
   7   1   7     4005.07     3735.19    160.52 o
   9   1   7      204.09      127.40     37.09 o
  11   1   7    11558.50    10774.14    210.44 o
  13   1   7     7764.73     7104.62    345.37 o
  15   1   7     2121.78     2269.25    223.24 o
  17   1   7      242.25      178.35     60.76 o
  19   1   7       24.85       49.53     64.37 o
 -20   2   7      113.50      134.96     56.72 o
 -18   2   7      428.99      415.49     58.19 o
 -16   2   7     1215.49     1320.93     78.64 o
 -14   2   7      248.19      198.58     43.30 o
 -12   2   7     1978.38     1996.35    110.24 o
 -10   2   7      451.73      416.99     30.70 o
  -8   2   7     4116.38     3991.39     77.72 o
  -6   2   7     7116.35     7098.23    120.14 o
  -4   2   7    18867.76    19385.85    290.17 o
  -2   2   7      970.28     1215.26     41.48 o
   0   2   7     3232.95     3459.01     66.07 o
   2   2   7    30708.55    33081.08    471.23 o
   4   2   7    16998.51    17871.49    292.65 o
   6   2   7     2946.64     2996.17     88.17 o
   8   2   7     6918.87     6536.63    180.14 o
  10   2   7     4070.33     3978.22    104.29 o
  12   2   7     3234.90     3228.05     99.77 o
  14   2   7     6777.78     6462.47    176.82 o
  16   2   7      276.05      304.32     66.41 o
  18   2   7      426.09      361.11     77.31 o
 -19   3   7       18.44       52.00     50.05 o
 -17   3   7       70.03       53.74     43.53 o
 -15   3   7      366.87      423.00     52.40 o
 -13   3   7      666.78      678.76     52.77 o
 -11   3   7      114.86      131.81     33.38 o
  -9   3   7      915.07      992.31     46.44 o
  -7   3   7     1022.71      969.67     42.93 o
  -5   3   7      325.43      491.67     30.45 o
  -3   3   7     2028.68     2456.54     58.01 o
  -1   3   7     2013.45     2271.63     53.07 o
   1   3   7       56.31       79.12     17.29 o
   3   3   7      212.14      231.62     26.51 o
   5   3   7     2265.74     2414.38     77.15 o
   7   3   7      248.26      344.58     46.97 o
   9   3   7      121.72      103.92     39.23 o
  11   3   7     2332.58     2217.46     79.68 o
  13   3   7     1293.30     1365.64     85.02 o
  15   3   7       45.59       70.33     50.77 o
  17   3   7       14.08       95.98     58.54 o
  19   3   7        8.25      183.38     70.55 o
 -20   4   7       61.78        1.74    104.92 o
 -18   4   7      388.13      478.83     67.13 o
 -16   4   7      160.95      236.13     48.73 o
 -14   4   7      807.43      825.17     64.85 o
 -12   4   7     1741.90     1714.75     83.99 o
 -10   4   7     1377.46     1319.07     55.23 o
  -8   4   7      287.77      270.88     29.27 o
  -6   4   7     5103.90     4672.17     92.01 o
  -4   4   7    10263.97     9856.99    159.52 o
  -2   4   7     5018.89     4674.71     86.60 o
   0   4   7     3722.48     3533.25     70.98 o
   2   4   7     6567.92     6858.84    127.46 o
   4   4   7     1489.08     1374.02     59.16 o
   6   4   7    15708.87    15628.86    294.24 o
   8   4   7    14111.16    13745.96    323.27 o
  10   4   7    14585.05    13604.48    346.19 o
  12   4   7      955.41      921.83     78.98 o
  14   4   7       33.16       36.91     66.80 o
  16   4   7     1406.32     1452.01    152.37 o
  18   4   7     1541.42     1566.03    129.06 o
 -19   5   7      142.48      197.74     58.56 o
 -17   5   7      164.32      149.99     50.11 o
 -15   5   7      895.51      935.79     72.33 o
 -13   5   7     1559.40     1583.55     84.23 o
 -11   5   7     1879.67     1816.73     83.33 o
  -9   5   7     2151.50     2114.40     79.03 o
  -7   5   7     1117.12     1064.60     48.28 o
  -5   5   7     2899.38     2843.23     69.55 o
  -3   5   7    14608.02    14806.82    219.69 o
  -1   5   7    15713.62    16377.97    237.21 o
   1   5   7      316.33      314.76     26.29 o
   3   5   7     3600.47     3741.75     89.20 o
   5   5   7     4726.89     4593.39    114.33 o
   7   5   7    12237.05    11715.04    210.66 o
   9   5   7    11604.98    10575.87    280.85 o
  11   5   7     1452.33     1359.69     91.16 o
  13   5   7      338.11      382.89     71.09 o
  15   5   7      445.29      532.18     91.43 o
  17   5   7     1762.99     1805.16    167.85 o
  19   5   7      631.36      644.87    157.44 o
 -18   6   7      314.13      366.91    107.16 o
 -16   6   7        0.12       20.46     55.11 o
 -14   6   7      354.04      357.13     51.87 o
 -12   6   7       88.07      157.01     39.48 o
 -10   6   7      702.81      775.63     47.24 o
  -8   6   7       90.49      129.36     32.64 o
  -6   6   7       16.70        9.74     22.49 o
  -4   6   7      280.74      294.98     28.38 o
  -2   6   7      266.56      451.12     30.72 o
   0   6   7     2844.42     3299.93     75.77 o
   2   6   7     1476.08     1564.34     51.63 o
   4   6   7     1609.96     1816.52     93.86 o
   6   6   7      519.03      598.12     45.41 o
   8   6   7       42.11       34.54     40.34 o
  10   6   7      313.67      441.71     61.65 o
  12   6   7     1106.57     1009.00     75.75 o
  14   6   7      242.90      151.52     75.36 o
  16   6   7        0.43       27.03     69.61 o
  18   6   7       10.85      160.18     85.03 o
 -17   7   7        7.34      100.00     53.65 o
 -15   7   7       86.28      171.82     52.52 o
 -13   7   7     1050.50     1180.12     77.95 o
 -11   7   7     4111.16     4124.34    124.56 o
  -9   7   7      346.90      465.20     39.44 o
  -7   7   7     1245.06     1339.23     57.71 o
  -5   7   7     2292.12     2135.70     67.76 o
  -3   7   7     2815.88     2575.79     70.12 o
  -1   7   7     6495.30     6208.25    151.95 o
   1   7   7     3002.33     2748.17    101.91 o
   3   7   7     1936.98     1626.85     66.46 o
   5   7   7    11603.29    11195.79    263.90 o
   7   7   7     5639.87     4752.03    166.12 o
   9   7   7    10576.22     9241.64    452.28 o
  11   7   7     1876.99     1969.82    112.07 o
  13   7   7      699.32      676.67     81.37 o
  15   7   7      641.99      800.44    110.51 o
  17   7   7      874.97      957.91    148.37 o
 -18   8   7      212.90      297.72     78.61 o
 -16   8   7      144.21      181.69     54.85 o
 -14   8   7      554.60      575.94     71.61 o
 -12   8   7      543.71      524.01     55.25 o
 -10   8   7     3885.58     3768.73    102.40 o
  -8   8   7     4873.86     4566.90    171.89 o
  -6   8   7      397.20      404.58     36.62 o
  -4   8   7     6103.16     5701.01    112.19 o
  -2   8   7     1764.34     1857.18     61.44 o
   0   8   7     4279.85     4170.04    118.88 o
   2   8   7     3476.29     3637.71    114.77 o
   4   8   7      871.65      845.11     69.69 o
   6   8   7     7128.90     6805.33    191.10 o
   8   8   7    10400.57     9734.74    250.28 o
  10   8   7       43.14       73.59     45.86 o
  12   8   7     1359.94     1409.55     94.16 o
  14   8   7      641.51      623.83     99.49 o
  16   8   7      327.12      420.95     93.38 o
 -17   9   7       15.87      115.48     69.26 o
 -15   9   7       93.46      183.28     53.41 o
 -13   9   7      190.93      245.26     49.46 o
 -11   9   7      391.34      393.03     47.12 o
  -9   9   7        6.58        8.14     36.81 o
  -7   9   7     4100.02     3694.92    118.52 o
  -5   9   7     1311.42     1329.92     58.61 o
  -3   9   7       33.23       52.87     26.96 o
  -1   9   7      220.09      196.02     28.48 o
   1   9   7       29.59       13.54     28.98 o
   3   9   7       58.84       75.42     35.60 o
   5   9   7      868.77      788.15     72.88 o
   7   9   7     2815.05     2604.68    130.21 o
   9   9   7      162.03      185.01     52.04 o
  11   9   7       85.11      111.38     54.45 o
  13   9   7      406.52      553.24     78.44 o
  15   9   7       39.74      179.16     84.18 o
  17   9   7        1.04      159.63     95.60 o
 -16  10   7      302.45      395.49     96.56 o
 -14  10   7        6.14      -37.55     57.33 o
 -12  10   7     1387.93     1282.37     82.10 o
 -10  10   7      545.13      679.28     52.13 o
  -8  10   7     2649.78     2628.57     87.50 o
  -6  10   7     2949.44     2952.13     88.01 o
  -4  10   7      338.30      451.97     38.45 o
  -2  10   7     3601.75     3447.81    103.35 o
   0  10   7     3313.90     3276.28    122.02 o
   2  10   7     3588.16     3208.97    118.65 o
   4  10   7     5692.86     4915.03    174.86 o
   6  10   7     6168.81     5849.74    182.77 o
   8  10   7       22.29       27.85     45.69 o
  10  10   7     3233.77     3340.33    237.03 o
  12  10   7     1242.91     1472.56    130.61 o
  14  10   7     2513.52     3008.65    202.08 o
  16  10   7      554.30      732.63    122.20 o
 -15  11   7      578.06      633.08     89.25 o
 -13  11   7      165.34       84.90     86.67 o
 -11  11   7       98.47       85.65     40.57 o
  -9  11   7     7078.09     6753.34    152.07 o
  -7  11   7     1369.98     1333.61     65.52 o
  -5  11   7     2213.24     2246.30     78.81 o
  -3  11   7      216.64      207.88     43.98 o
  -1  11   7      370.34      379.94     51.96 o
   1  11   7     3489.53     3094.61    121.28 o
   3  11   7     9272.88     8413.18    216.01 o
   5  11   7      554.78      605.74     73.55 o
   7  11   7      513.56      673.50     77.04 o
   9  11   7      262.21      295.49     61.86 o
  11  11   7     1797.89     1810.15    115.35 o
  13  11   7     2181.90     2294.63    150.08 o
  15  11   7        3.61      175.77     89.62 o
 -14  12   7      120.69      110.07     71.78 o
 -12  12   7      503.07      582.74    107.18 o
 -10  12   7      160.52      181.04     48.15 o
  -8  12   7      147.62      219.29     38.43 o
  -6  12   7     1654.14     1370.44     73.87 o
  -4  12   7      285.90      331.54     51.09 o
  -2  12   7      270.03      299.00     49.81 o
   0  12   7      173.92      240.31     47.98 o
   2  12   7      347.41      523.20     58.49 o
   4  12   7      201.60      210.79     49.09 o
   6  12   7        1.85       89.63     52.75 o
   8  12   7      193.12      264.79     63.82 o
  10  12   7       20.35       83.13     60.50 o
  12  12   7      495.16      379.51     70.71 o
  14  12   7       67.21      207.31     98.98 o
 -13  13   7       52.54      228.46     71.73 o
 -11  13   7        8.61      105.66     60.27 o
  -9  13   7      794.45      862.47     79.16 o
  -7  13   7     1090.85     1075.91     93.03 o
  -5  13   7     2414.83     2607.71    121.40 o
  -3  13   7      299.98      396.41     58.20 o
  -1  13   7     2174.94     1942.37    105.46 o
   1  13   7      794.47      821.75     86.05 o
   3  13   7     1207.81     1344.88     92.67 o
   5  13   7     2527.34     2446.02    123.99 o
   7  13   7      816.97      744.12     86.96 o
   9  13   7     1757.12     1774.65    126.19 o
  11  13   7      667.41      978.57     95.72 o
  13  13   7      396.12      290.18    124.89 o
 -12  14   7      837.15      845.86    115.43 o
 -10  14   7      379.33      342.78     75.03 o
  -8  14   7      533.39      571.35     78.55 o
  -6  14   7      748.97      708.75     84.91 o
  -4  14   7     1418.56     1296.79    104.23 o
  -2  14   7     1922.95     1838.60    181.32 o
   0  14   7      402.29      443.52     62.28 o
   2  14   7     2040.74     1877.55    110.30 o
   4  14   7       29.44       85.19     49.26 o
   6  14   7     1026.06      958.88     98.08 o
   8  14   7      770.29      795.90     91.91 o
  10  14   7      320.65      366.95     77.18 o
  12  14   7       15.30      100.35     77.73 o
 -11  15   7       15.23       69.99     93.55 o
  -9  15   7        3.13      176.25     69.23 o
  -7  15   7       85.70      154.95     67.63 o
  -5  15   7      203.71      144.69     60.68 o
  -3  15   7       17.34      106.25     58.87 o
  -1  15   7      148.04      168.91     51.62 o
   1  15   7      161.07      209.81     53.13 o
   3  15   7       11.32      -26.63     63.63 o
   5  15   7        5.34      160.07     57.20 o
   7  15   7       99.00      266.33     72.60 o
   9  15   7      366.55      684.81     86.32 o
  11  15   7       15.59      146.29     77.87 o
  -8  16   7       67.73      154.22     69.64 o
  -6  16   7      765.57      828.05    118.24 o
  -4  16   7      837.20      922.90    101.49 o
  -2  16   7     1094.71      854.00     98.60 o
   0  16   7      759.53      868.93    109.51 o
   2  16   7       75.29      185.11     58.11 o
   4  16   7      473.85      484.21     71.59 o
   6  16   7     1467.11     1549.10    112.92 o
   8  16   7      593.18      607.21     86.87 o
  -7  17   7       25.49      163.75     75.46 o
  -5  17   7      422.05      307.82     85.78 o
  -3  17   7     1607.19     1479.39    128.23 o
  -1  17   7      385.32      514.20    101.05 o
   1  17   7      644.17      624.47     91.86 o
   3  17   7       60.29       36.70     79.26 o
   5  17   7       46.71      108.24     62.19 o
   7  17   7      118.02      332.63    145.32 o
  -2  18   7       48.42      124.67     74.05 o
   0  18   7       61.86      158.10     75.03 o
   2  18   7       89.15      329.16     78.68 o
 -20   0   8      917.81     1214.66    201.18 o
 -18   0   8      244.62      327.64    120.31 o
 -16   0   8     2466.68     2249.20    130.36 o
 -14   0   8       39.55       81.19     56.70 o
 -12   0   8      780.96      851.00    138.07 o
 -10   0   8     2077.18     1930.27     89.49 o
  -8   0   8    12425.74    11495.60    267.03 o
  -6   0   8     4217.73     3833.97     93.51 o
  -4   0   8    22574.46    22757.71    528.37 o
  -2   0   8     4299.84     4019.40    174.11 o
   0   0   8     5712.10     5689.29    294.98 o
   2   0   8    13117.49    12111.55    246.01 o
   4   0   8       28.75       -6.29     26.65 o
   6   0   8    14903.25    14290.16    432.60 o
   8   0   8       19.58       18.77     43.86 o
  10   0   8     2596.85     2210.94    147.54 o
  12   0   8     3994.70     3913.33    158.55 o
  14   0   8     1551.13     1285.39    134.65 o
  16   0   8      443.19      537.94    161.49 o
  18   0   8      926.00      731.41    186.27 o
 -19   1   8       89.09        7.90     84.29 o
 -17   1   8       83.67       84.00     45.98 o
 -15   1   8      332.80      385.91     50.14 o
 -13   1   8      526.96      544.37     49.14 o
 -11   1   8     1664.06     1606.95     69.14 o
  -9   1   8     2946.56     2929.48     68.25 o
  -7   1   8      105.29      183.85     23.39 o
  -5   1   8      505.51      637.96     29.94 o
  -3   1   8     3818.56     4006.29     97.29 o
  -1   1   8    44780.38    46863.01    718.05 o
   1   1   8     3855.04     3735.73     71.47 o
   3   1   8     5215.05     5124.43     98.15 o
   5   1   8     5458.60     5916.89    153.24 o
   7   1   8       89.09      121.59     35.83 o
   9   1   8     2931.60     2817.34    114.11 o
  11   1   8     6064.05     5933.42    157.30 o
  13   1   8      274.60      394.29     58.59 o
  15   1   8       19.56       15.02     50.85 o
  17   1   8      162.18      191.51     64.65 o
  19   1   8      150.62      285.36     83.11 o
 -18   2   8     1320.23     1056.24    111.39 o
 -16   2   8       15.65       32.14     43.92 o
 -14   2   8       13.98       86.88     34.47 o
 -12   2   8      418.34      552.58     46.57 o
 -10   2   8     1020.73     1167.35     47.76 o
  -8   2   8     1795.98     2005.82     60.85 o
  -6   2   8     3338.06     3398.99     74.16 o
  -4   2   8      158.80      182.24     30.02 o
  -2   2   8    13292.88    12929.38    206.95 o
   0   2   8       31.08       11.90     13.98 o
   2   2   8        8.44       60.39     17.59 o
   4   2   8     8375.45     7949.88    153.28 o
   6   2   8     1945.68     1843.13     67.75 o
   8   2   8      521.84      503.76     48.41 o
  10   2   8       41.77      134.05     34.15 o
  12   2   8      641.56      528.21     45.95 o
  14   2   8     1370.83     1318.14    101.14 o
  16   2   8     3021.99     2790.27    153.07 o
  18   2   8       15.58       -3.84     69.52 o
 -19   3   8      253.52      408.19     88.40 o
 -17   3   8       69.75       88.08     49.66 o
 -15   3   8     1912.42     1750.19     94.56 o
 -13   3   8      859.52      840.54     63.05 o
 -11   3   8      445.14      452.44     45.53 o
  -9   3   8     3525.93     3188.73     79.05 o
  -7   3   8     2794.75     2716.21     69.28 o
  -5   3   8    19842.03    20215.75    288.55 o
  -3   3   8    10327.79    10962.61    168.46 o
  -1   3   8     2890.64     2557.47     58.74 o
   1   3   8     6745.66     6627.53    118.79 o
   3   3   8     7433.33     7162.32    152.49 o
   5   3   8     2626.64     2504.30     80.69 o
   7   3   8     5813.38     5693.61    140.38 o
   9   3   8     2189.15     2158.18     82.54 o
  11   3   8       19.36       10.38     32.20 o
  13   3   8     6573.71     5936.47    167.38 o
  15   3   8      671.62      784.03    152.73 o
  17   3   8      383.01      487.40     80.59 o
  19   3   8      292.00      394.45     83.58 o
 -18   4   8       79.93      233.45     73.11 o
 -16   4   8        2.15        5.75     49.55 o
 -14   4   8       57.72        1.10     41.04 o
 -12   4   8      726.78      728.32     56.76 o
 -10   4   8      192.02      221.86     32.00 o
  -8   4   8     1691.50     1732.59     62.55 o
  -6   4   8     1133.67     1229.00     48.96 o
  -4   4   8     1020.99     1078.57     43.62 o
  -2   4   8    13645.28    13745.12    205.63 o
   0   4   8      394.99      443.28     29.01 o
   2   4   8       17.77       52.33     19.72 o
   4   4   8       42.55       14.30     23.25 o
   6   4   8     1190.69     1218.58     62.36 o
   8   4   8      374.48      387.24     50.67 o
  10   4   8     8934.77     8709.31    226.75 o
  12   4   8       19.18      101.10     37.31 o
  14   4   8      321.42      368.76     69.56 o
  16   4   8       22.04       44.64     85.44 o
  18   4   8      425.93      455.97     86.45 o
 -19   5   8      177.10      416.72     87.55 o
 -17   5   8      325.84      327.76     57.97 o
 -15   5   8      368.22      426.92     56.08 o
 -13   5   8     1012.72     1124.10     72.96 o
 -11   5   8      307.82      353.06     44.62 o
  -9   5   8       93.55      113.40     28.25 o
  -7   5   8     3700.64     3451.81     90.23 o
  -5   5   8     3095.16     3098.63     76.15 o
  -3   5   8     4510.30     4505.15     89.59 o
  -1   5   8     3026.74     2848.74     75.46 o
   1   5   8      635.79      567.19     35.01 o
   3   5   8      313.94      438.63     36.47 o
   5   5   8     7087.49     6677.36    152.03 o
   7   5   8     1912.40     1874.79     79.99 o
   9   5   8        5.79      -12.86     37.46 o
  11   5   8       89.24       97.91     45.51 o
  13   5   8        4.83       45.66     47.62 o
  15   5   8      261.25      226.30     79.41 o
  17   5   8     1151.88     1082.11    134.59 o
 -18   6   8       72.95      218.87    112.94 o
 -16   6   8      961.80      967.55     76.91 o
 -14   6   8      287.24      363.57     53.11 o
 -12   6   8     1534.81     1545.28     82.93 o
 -10   6   8     3027.95     3148.35     88.84 o
  -8   6   8      351.06      279.94     33.82 o
  -6   6   8     4000.27     3568.25     84.40 o
  -4   6   8    14414.55    14124.86    217.59 o
  -2   6   8     8748.90     8643.52    145.13 o
   0   6   8     2259.36     2284.63     72.92 o
   2   6   8     3655.61     3557.76     81.01 o
   4   6   8     5702.95     5236.60    128.16 o
   6   6   8     4608.00     4082.43    136.70 o
   8   6   8     1088.14      960.53     76.01 o
  10   6   8      630.79      655.04     90.75 o
  12   6   8     1800.74     1838.47    100.79 o
  14   6   8      359.55      518.95     88.02 o
  16   6   8     1159.58     1484.63    144.72 o
  18   6   8      903.46     1104.36    137.97 o
 -17   7   8        0.73       53.20     69.28 o
 -15   7   8       31.44       35.63     45.27 o
 -13   7   8        4.29       24.75     40.71 o
 -11   7   8      115.20      123.12     38.72 o
  -9   7   8      223.90      215.54     33.42 o
  -7   7   8      586.18      585.61     42.02 o
  -5   7   8     1529.89     1612.45     61.09 o
  -3   7   8      901.09      923.58     50.57 o
  -1   7   8        6.36       47.79     22.49 o
   1   7   8     1096.04     1276.88     51.54 o
   3   7   8      578.78      510.06     48.85 o
   5   7   8     4190.24     4067.58    132.37 o
   7   7   8     1692.89     1615.27    121.88 o
   9   7   8       90.03      140.17     47.69 o
  11   7   8      564.99      589.53     88.18 o
  13   7   8      118.30      122.16     54.92 o
  15   7   8      810.15      866.70    116.04 o
  17   7   8     1351.94     1793.80    167.73 o
 -16   8   8       37.81      134.35     59.59 o
 -14   8   8       79.85      122.82     68.67 o
 -12   8   8      815.62      945.99     70.45 o
 -10   8   8     2941.14     2907.82     92.02 o
  -8   8   8     1203.69     1254.74     60.12 o
  -6   8   8      746.37      839.02     49.26 o
  -4   8   8     1053.14     1043.31     51.14 o
  -2   8   8     7234.36     6508.60    160.29 o
   0   8   8     4039.14     3764.77     88.70 o
   2   8   8     3644.37     3510.24    113.92 o
   4   8   8       89.09       43.56     33.45 o
   6   8   8     1451.03     1436.48     90.10 o
   8   8   8      588.57      622.18     69.13 o
  10   8   8     3028.18     3051.55    142.12 o
  12   8   8      334.29      302.25     56.19 o
  14   8   8       57.42       -8.91     66.79 o
  16   8   8      106.24      157.96     87.54 o
 -17   9   8        9.23      181.36     85.48 o
 -15   9   8      269.28      347.67     60.75 o
 -13   9   8      763.67      709.09     66.51 o
 -11   9   8      344.80      390.93     52.71 o
  -9   9   8     3238.11     3107.52    101.69 o
  -7   9   8     3680.24     3519.56     96.20 o
  -5   9   8     1270.30     1364.19     60.86 o
  -3   9   8      298.04      278.74     32.71 o
  -1   9   8     9165.67     8468.18    189.29 o
   1   9   8    10415.26    10269.21    228.03 o
   3   9   8     6577.93     6125.39    234.39 o
   5   9   8       56.13      109.41     44.59 o
   7   9   8      178.76      180.47     50.65 o
   9   9   8      954.30      817.73     81.16 o
  11   9   8     1961.26     1934.93    122.50 o
  13   9   8     1780.91     1763.99    125.87 o
  15   9   8      713.64      605.41    112.97 o
 -16  10   8       56.09      210.57     86.38 o
 -14  10   8      136.05      152.40     53.66 o
 -12  10   8      107.05      138.29     45.69 o
 -10  10   8      333.28      404.37     43.80 o
  -8  10   8      807.21      743.38     72.32 o
  -6  10   8      406.70      451.84     40.77 o
  -4  10   8        1.96       -9.49     25.78 o
  -2  10   8       86.61       70.38     35.80 o
   0  10   8     1275.15     1376.28    100.82 o
   2  10   8     2200.20     2095.00    100.43 o
   4  10   8     1287.86     1142.97     79.28 o
   6  10   8       51.09      102.95     51.28 o
   8  10   8       25.20      118.81     51.72 o
  10  10   8      494.30      640.73     77.06 o
  12  10   8       85.30       98.96     53.63 o
  14  10   8      356.72      311.22     90.81 o
  16  10   8       56.70      171.37     93.23 o
 -15  11   8       34.02       76.46     77.97 o
 -13  11   8       68.72       82.68     63.14 o
 -11  11   8       91.69      123.85     44.25 o
  -9  11   8      316.56      293.83     41.70 o
  -7  11   8     3549.46     3599.35    102.73 o
  -5  11   8     2026.15     2001.60     84.32 o
  -3  11   8       82.36      123.31     41.22 o
  -1  11   8     1522.56     1436.62     86.47 o
   1  11   8     1509.70     1325.48    111.42 o
   3  11   8       51.85       71.17     38.15 o
   5  11   8      891.70      853.30     73.81 o
   7  11   8      154.84      116.18     54.11 o
   9  11   8      554.23      584.37     76.71 o
  11  11   8      258.64      314.05     70.63 o
  13  11   8      277.32      358.63     77.67 o
  15  11   8       18.89      104.81     87.35 o
 -14  12   8      297.06      503.31     83.91 o
 -12  12   8       15.66       53.29     61.14 o
 -10  12   8      226.60      201.14     50.12 o
  -8  12   8      687.63      772.23     59.00 o
  -6  12   8     4999.24     4857.66    178.44 o
  -4  12   8     3423.43     3371.60    136.40 o
  -2  12   8      746.93      726.65     67.48 o
   0  12   8     1328.38     1316.30     87.18 o
   2  12   8     4979.83     4450.68    152.03 o
   4  12   8      299.49      350.03     54.31 o
   6  12   8     1529.18     1414.15    109.00 o
   8  12   8      615.69      661.90     81.15 o
  10  12   8     1142.13     1285.05    116.02 o
  12  12   8      972.36      971.35     94.95 o
  14  12   8      164.01      184.45     99.49 o
 -13  13   8        5.06      167.55     73.24 o
 -11  13   8      184.03      176.99     77.28 o
  -9  13   8       78.59      134.20     53.59 o
  -7  13   8       68.73       89.69     50.21 o
  -5  13   8       53.94      163.11     49.98 o
  -3  13   8      327.93      469.73     61.14 o
  -1  13   8     1188.32     1266.62    102.49 o
   1  13   8      110.36      171.98     45.80 o
   3  13   8        0.94       36.66     42.94 o
   5  13   8      238.75      255.22     57.58 o
   7  13   8      234.94      252.52     64.64 o
   9  13   8      269.74      380.57     82.06 o
  11  13   8      122.21      201.10     68.74 o
  13  13   8      153.39      102.21     85.06 o
 -12  14   8       15.91      151.70     80.05 o
 -10  14   8       39.18       83.52     74.66 o
  -8  14   8      720.15      694.24     87.00 o
  -6  14   8     1663.24     1579.49    118.90 o
  -4  14   8     2397.31     2414.85    207.44 o
  -2  14   8      350.68      428.00     61.94 o
   0  14   8        6.95       22.32     44.44 o
   2  14   8      323.84      288.55     57.95 o
   4  14   8     1049.47     1393.11     98.76 o
   6  14   8      287.54      351.57     63.58 o
   8  14   8      993.46      990.94     99.98 o
  10  14   8       11.05      179.28     71.38 o
  12  14   8        4.20      -72.03    150.36 o
 -11  15   8      126.91       44.31    135.66 o
  -9  15   8      128.00      189.29     86.80 o
  -7  15   8      610.68      657.70    124.54 o
  -5  15   8     1688.42     1529.81    119.80 o
  -3  15   8     3587.74     3214.48    167.67 o
  -1  15   8     1729.50     1777.88    115.13 o
   1  15   8       91.23      133.59     54.98 o
   3  15   8      194.20      114.90     53.97 o
   5  15   8     2682.09     2544.27    138.99 o
   7  15   8     1617.31     1615.39    205.72 o
   9  15   8      481.20      478.08     99.45 o
  -8  16   8       37.79      126.98     74.15 o
  -6  16   8      100.29      121.97     64.43 o
  -4  16   8      602.85      614.35     96.66 o
  -2  16   8      297.30      352.27     75.22 o
   0  16   8       89.64       99.26     70.11 o
   2  16   8        1.37       68.46     54.65 o
   4  16   8      103.36      123.51     59.51 o
   6  16   8      121.16      117.54     69.59 o
   8  16   8      623.39      785.72    115.99 o
  -5  17   8      175.53      260.47     77.22 o
  -3  17   8     1081.39     1248.65    117.56 o
  -1  17   8      531.60      410.79     84.14 o
   1  17   8      867.33      982.98    108.99 o
   3  17   8       90.12      192.44     84.90 o
   5  17   8      255.41      351.53     74.77 o
 -19   1   9      379.37      430.99     89.16 o
 -17   1   9     1109.21     1345.00    118.53 o
 -15   1   9       66.80      131.50     60.90 o
 -13   1   9     2092.42     2093.67    127.69 o
 -11   1   9     2015.86     1920.64     74.33 o
  -9   1   9     6156.47     6092.26    111.24 o
  -7   1   9     3742.07     3628.71     79.81 o
  -5   1   9     6317.64     6038.27    119.83 o
  -3   1   9       92.86      149.60     30.40 o
  -1   1   9     3397.42     3465.51    103.51 o
   1   1   9    14802.10    14049.18    206.80 o
   3   1   9     3691.36     3356.68     83.44 o
   5   1   9      375.10      352.49     31.00 o
   7   1   9     1249.20     1197.65     65.84 o
   9   1   9      779.05      858.65     62.05 o
  11   1   9      609.58      712.89     55.81 o
  13   1   9      132.22      167.71     38.27 o
  15   1   9      118.83      191.80     58.35 o
  17   1   9     1123.61     1270.34    108.89 o
 -18   2   9       25.20       14.26     67.05 o
 -16   2   9     1403.56     1464.76    118.62 o
 -14   2   9     1509.59     1275.54    105.59 o
 -12   2   9     1387.06     1363.16     68.41 o
 -10   2   9     2818.69     2650.15     75.53 o
  -8   2   9     1080.03     1185.91     61.70 o
  -6   2   9     2477.14     2243.08     60.53 o
  -4   2   9     1360.57     1347.94     50.31 o
  -2   2   9    18687.89    18363.01    314.17 o
   0   2   9      336.86      255.60     25.84 o
   2   2   9     2796.76     2502.13     61.50 o
   4   2   9      270.76      227.09     29.00 o
   6   2   9     3376.28     3332.07     90.31 o
   8   2   9      556.48      543.77     52.95 o
  10   2   9     1470.23     1449.73     91.15 o
  12   2   9      653.69      592.54     50.57 o
  14   2   9       45.74       46.44     48.09 o
  16   2   9       21.54       94.08     60.23 o
  18   2   9      208.76      254.48     74.56 o
 -19   3   9       11.08      -26.61     73.11 o
 -17   3   9       31.75       47.61     62.20 o
 -15   3   9      995.39     1108.96    103.05 o
 -13   3   9      152.38      142.89     70.02 o
 -11   3   9      228.92      323.32     42.88 o
  -9   3   9      723.28      757.58     43.09 o
  -7   3   9     1155.09     1252.63     50.36 o
  -5   3   9      907.67      964.93     41.17 o
  -3   3   9     1021.25     1136.78     45.94 o
  -1   3   9      336.44      416.30     26.54 o
   1   3   9      623.93      755.67     43.20 o
   3   3   9      303.74      298.77     30.05 o
   5   3   9      163.90      239.07     34.23 o
   7   3   9      287.31      289.58     39.53 o
   9   3   9      453.45      486.89     52.06 o
  11   3   9       75.91      180.32     42.55 o
  13   3   9       66.00      165.17     47.47 o
  15   3   9      374.57      439.67     72.04 o
  17   3   9       19.23      166.31     81.26 o
 -18   4   9      298.74      539.18     90.48 o
 -16   4   9     1296.13     1335.48    113.54 o
 -14   4   9     2603.04     2525.39    145.02 o
 -12   4   9      734.80      933.60     63.68 o
 -10   4   9      546.65      587.94     49.40 o
  -8   4   9     6286.75     5715.49    113.31 o
  -6   4   9     3625.51     3470.31     88.11 o
  -4   4   9     7000.48     6728.03    120.11 o
  -2   4   9     5026.47     4762.07     92.14 o
   0   4   9     1978.51     1853.51     80.67 o
   2   4   9     3858.03     3779.20     84.99 o
   4   4   9     5667.67     5538.93    122.77 o
   6   4   9      323.45      263.10     38.82 o
   8   4   9       14.97       23.34     39.94 o
  10   4   9      107.52      197.54     49.18 o
  12   4   9     2358.12     2458.98    143.52 o
  14   4   9      139.42      132.40     56.23 o
  16   4   9       54.63      121.67     65.76 o
  18   4   9       31.48      154.87     93.09 o
 -17   5   9      149.08      245.06    107.30 o
 -15   5   9      765.05      722.44     85.58 o
 -13   5   9      704.70      683.43     69.23 o
 -11   5   9     1651.26     1713.20     83.32 o
  -9   5   9      180.10      172.07     31.54 o
  -7   5   9     1715.57     1633.81     61.33 o
  -5   5   9     3022.00     2984.15     76.48 o
  -3   5   9     2180.36     2062.00     60.71 o
  -1   5   9      518.76      485.83     32.74 o
   1   5   9     2951.49     3212.08     78.80 o
   3   5   9     1230.58     1240.61     51.16 o
   5   5   9     7386.72     7009.05    147.84 o
   7   5   9       12.48       -4.33     27.98 o
   9   5   9       10.05        3.07     37.86 o
  11   5   9       56.11       37.57     44.43 o
  13   5   9      999.38      897.28     88.18 o
  15   5   9      156.18      199.75     77.64 o
  17   5   9        9.76       67.34     82.80 o
 -18   6   9        2.90       68.37     82.83 o
 -16   6   9      198.64      288.50    110.13 o
 -14   6   9      465.74      745.01     86.15 o
 -12   6   9      434.79      493.57     59.12 o
 -10   6   9       78.16       77.34     29.89 o
  -8   6   9       50.42      105.95     28.99 o
  -6   6   9      537.47      594.36     40.47 o
  -4   6   9      572.35      678.89     40.72 o
  -2   6   9     1652.93     1778.51     59.40 o
   0   6   9      947.62     1132.64     51.49 o
   2   6   9       43.11       53.34     23.44 o
   4   6   9      185.20      201.91     32.85 o
   6   6   9      575.18      468.78     55.34 o
   8   6   9      227.99      270.08     50.77 o
  10   6   9      232.05      114.73     57.77 o
  12   6   9       72.61      203.17     54.91 o
  14   6   9        9.32      125.85     70.26 o
  16   6   9      111.78      167.25     82.24 o
 -17   7   9      556.53      628.71     93.20 o
 -15   7   9      465.93      623.10     83.57 o
 -13   7   9     1233.36     1106.87    100.06 o
 -11   7   9     2249.32     2340.39    100.23 o
  -9   7   9     3185.58     3323.41     94.04 o
  -7   7   9      818.87      838.98     52.09 o
  -5   7   9     1689.17     1609.62     69.61 o
  -3   7   9     3303.27     3043.31     78.45 o
  -1   7   9    13290.79    12719.87    223.29 o
   1   7   9     4660.15     4282.17     96.19 o
   3   7   9     1200.03     1169.99     69.94 o
   5   7   9       19.39       56.57     33.14 o
   7   7   9      210.32      188.89     46.73 o
   9   7   9     1725.47     1746.25    161.37 o
  11   7   9      380.88      445.46     65.07 o
  13   7   9      232.22      409.88     70.51 o
  15   7   9       12.60       13.10     69.29 o
  17   7   9       26.33       50.20     89.21 o
 -16   8   9      126.59      165.94     71.71 o
 -14   8   9      376.60      358.62     74.81 o
 -12   8   9      145.97      199.99     49.60 o
 -10   8   9      485.68      529.62     46.11 o
  -8   8   9      230.73      200.86     33.89 o
  -6   8   9      874.88      780.04     47.87 o
  -4   8   9     1037.03     1079.21     58.95 o
  -2   8   9     2118.23     2277.49     89.29 o
   0   8   9      495.02      519.78     69.66 o
   2   8   9     2847.63     2858.15    107.89 o
   4   8   9      181.32      191.72     40.75 o
   6   8   9     1594.31     1421.18    110.60 o
   8   8   9       41.15      117.46     48.21 o
  10   8   9       41.15      -45.19     45.19 o
  12   8   9      309.25      398.01     69.81 o
  14   8   9      231.01      148.79     80.30 o
  16   8   9      248.06      282.47     96.98 o
 -15   9   9      407.36      375.20    151.04 o
 -13   9   9        5.73      127.79     61.12 o
 -11   9   9      283.01      332.03     55.12 o
  -9   9   9     2381.90     2263.05     83.81 o
  -7   9   9      524.45      599.60     44.91 o
  -5   9   9      205.44      256.72     33.83 o
  -3   9   9      439.93      462.45     39.08 o
  -1   9   9      606.94      597.10     72.29 o
   1   9   9      147.55      145.10     39.24 o
   3   9   9      148.88      177.47     40.60 o
   5   9   9        4.16       65.41     40.69 o
   7   9   9     2188.52     2525.79    129.54 o
   9   9   9       97.16      176.40     55.66 o
  11   9   9      271.65      322.57     92.17 o
  13   9   9      283.58      347.20     74.47 o
  15   9   9       71.86       95.23     89.53 o
 -16  10   9      122.30      425.31    221.65 o
 -14  10   9       58.50      146.39     74.08 o
 -12  10   9     2811.47     2593.41    152.23 o
 -10  10   9      997.93      936.26     64.08 o
  -8  10   9     3071.69     2962.48    101.76 o
  -6  10   9     1529.88     1605.80     69.42 o
  -4  10   9      638.79      548.99     47.61 o
  -2  10   9     1649.07     1731.59    100.24 o
   0  10   9     3924.19     3628.54    127.83 o
   2  10   9     2208.59     2415.61    109.13 o
   4  10   9     2194.77     2245.29    108.93 o
   6  10   9     1331.70     1540.01    105.27 o
   8  10   9       37.59       59.20     49.75 o
  10  10   9      265.11      344.45     66.64 o
  12  10   9       22.88       41.22     62.05 o
  14  10   9      167.84      179.33     88.32 o
 -15  11   9       86.87      300.54    195.61 o
 -13  11   9      161.74      145.62    119.71 o
 -11  11   9      322.44      364.65     59.82 o
  -9  11   9      113.85      151.80     38.25 o
  -7  11   9      430.82      452.34     49.01 o
  -5  11   9     1414.32     1303.87     77.43 o
  -3  11   9     1407.35     1493.00     89.22 o
  -1  11   9      307.86      208.33     47.86 o
   1  11   9      211.89      251.51     48.94 o
   3  11   9     1176.88     1290.81     86.22 o
   5  11   9       72.19      122.75     46.62 o
   7  11   9      587.62      488.56     71.78 o
   9  11   9      688.05      711.18     85.47 o
  11  11   9      377.05      328.92     73.37 o
  13  11   9        3.48       63.74     71.17 o
 -14  12   9       64.18       32.16    118.75 o
 -12  12   9      695.46      720.01    122.57 o
 -10  12   9      722.89      852.59     71.51 o
  -8  12   9      291.65      400.64     52.76 o
  -6  12   9      957.52     1051.52     73.69 o
  -4  12   9     1034.08      931.92     77.28 o
  -2  12   9      143.92      205.73     49.15 o
   0  12   9       17.14       20.03     40.78 o
   2  12   9     1592.51     1584.97     98.43 o
   4  12   9     1754.82     1631.67    100.83 o
   6  12   9       70.11      184.55     51.49 o
   8  12   9      419.36      432.10     72.93 o
  10  12   9      111.41      205.55     66.71 o
  12  12   9       87.73      116.66     66.07 o
 -13  13   9      513.10      280.13    186.27 o
 -11  13   9      409.11      550.52    195.09 o
  -9  13   9      344.36      492.30     74.78 o
  -7  13   9      795.54      806.86     77.16 o
  -5  13   9     2981.58     2863.81    178.07 o
  -3  13   9     1772.97     1621.20    101.11 o
  -1  13   9       66.18      201.66     49.94 o
   1  13   9       64.26      105.56     45.65 o
   3  13   9     4502.82     4154.19    159.82 o
   5  13   9     2504.23     2213.53    122.23 o
   7  13   9      563.92      616.49     85.29 o
   9  13   9      139.26      153.55     69.87 o
  11  13   9        9.48       35.31     67.90 o
 -10  14   9        9.69      206.32     96.72 o
  -8  14   9      266.41      397.24     76.52 o
  -6  14   9       63.95      114.64     81.15 o
  -4  14   9        6.89       52.40     48.85 o
  -2  14   9      109.64      169.50     53.82 o
   0  14   9      730.60      607.78     69.68 o
   2  14   9       12.13       42.46     49.41 o
   4  14   9      155.52      170.32     56.53 o
   6  14   9     1831.97     2045.01    122.79 o
   8  14   9      411.27      422.37     70.77 o
  10  14   9       21.25       55.21     71.22 o
  -9  15   9        5.06      141.61     83.11 o
  -7  15   9       43.96       40.89     63.16 o
  -5  15   9      419.11      527.47     82.74 o
  -3  15   9     1238.72     1238.33    109.34 o
  -1  15   9      825.48      775.89     78.79 o
   1  15   9      139.94      218.57     58.40 o
   3  15   9        1.22       90.62     53.72 o
   5  15   9       86.69      124.29     94.08 o
   7  15   9        1.22      100.16     59.69 o
   9  15   9      222.47      226.33     87.70 o
  -6  16   9      122.70      327.39     77.33 o
  -4  16   9      240.29      314.80     75.63 o
  -2  16   9     1322.29     1255.09    160.52 o
   0  16   9     1707.69     1704.25    114.70 o
   2  16   9      644.74      630.23     79.69 o
   4  16   9       35.68      131.93     60.93 o
   6  16   9     1152.32     1023.44     97.60 o
  -3  17   9       30.41      146.02     75.18 o
  -1  17   9       31.21      156.38     76.33 o
   1  17   9      189.36      385.22     85.93 o
   3  17   9      939.52      924.46    146.11 o
 -18   0  10      802.18      786.86    148.17 o
 -16   0  10       25.08      158.87     97.41 o
 -14   0  10     2118.80     1770.63    211.99 o
 -12   0  10     4605.54     4446.66    298.19 o
 -10   0  10     8819.39     8235.87    333.22 o
  -8   0  10     7009.37     6463.49    252.87 o
  -6   0  10     3095.64     2681.08    232.20 o
  -4   0  10     1450.52     1453.51     99.55 o
  -2   0  10    12165.27    11598.97    310.81 o
   0   0  10     3944.34     3688.92    266.82 o
   2   0  10    14582.55    13975.51    298.17 o
   4   0  10     1835.84     2048.74     80.27 o
   6   0  10      411.44      561.83     82.40 o
   8   0  10      449.29      464.06     83.47 o
  10   0  10     1042.60     1028.41    158.86 o
  12   0  10     1508.35     1599.01    136.34 o
  14   0  10     1336.71     1632.93    220.29 o
  16   0  10      202.14       57.77     74.44 o
  18   0  10       57.86        4.35     88.55 o
 -19   1  10        9.05      -71.00     71.00 o
 -17   1  10       20.92      144.86     71.41 o
 -15   1  10      257.94      410.87     82.87 o
 -13   1  10      878.22      787.46     88.60 o
 -11   1  10     2138.00     1848.96    116.51 o
  -9   1  10     1574.36     1362.20     72.51 o
  -7   1  10      404.02      403.26     43.09 o
  -5   1  10      536.61      516.74     46.51 o
  -3   1  10      991.33     1074.60     60.42 o
  -1   1  10     1689.44     1920.22     77.51 o
   1   1  10     1768.44     1889.85    161.87 o
   3   1  10     1760.59     1813.95     62.42 o
   5   1  10     2333.38     2609.58     74.63 o
   7   1  10      415.87      500.55     40.94 o
   9   1  10       68.19       84.24     36.28 o
  11   1  10      128.65      135.31     44.03 o
  13   1  10      967.68     1065.31     72.86 o
  15   1  10      494.25      564.61     77.82 o
  17   1  10       20.95      120.03     74.35 o
 -18   2  10       64.81      160.72     76.35 o
 -16   2  10     1003.62      924.10     99.79 o
 -14   2  10        5.54       70.74     57.19 o
 -12   2  10      884.97      838.88     88.63 o
 -10   2  10     1612.28     1573.33    127.03 o
  -8   2  10     1681.11     1617.16     77.82 o
  -6   2  10     4266.02     4356.48    115.02 o
  -4   2  10     4102.12     4080.83    108.07 o
  -2   2  10       73.30       30.00     28.10 o
   0   2  10     1665.26     1715.54     57.35 o
   2   2  10      331.40      392.95     35.36 o
   4   2  10     1289.50     1212.10     57.77 o
   6   2  10     1396.99     1331.06     68.84 o
   8   2  10       39.32       69.53     31.24 o
  10   2  10      704.70      626.94     66.20 o
  12   2  10     1603.84     1597.74     93.09 o
  14   2  10      491.02      542.88     70.50 o
  16   2  10       30.65       92.62     63.36 o
  18   2  10      410.58      384.08     98.48 o
 -17   3  10      236.68      219.90     73.76 o
 -15   3  10     1625.40     1547.89    120.98 o
 -13   3  10     3006.64     3053.71    158.54 o
 -11   3  10     2478.62     2400.93    132.78 o
  -9   3  10     5650.05     5114.81    130.91 o
  -7   3  10     5142.02     4620.99    128.67 o
  -5   3  10     6904.34     6514.87    147.91 o
  -3   3  10     7959.68     7519.39    161.36 o
  -1   3  10     4140.21     3875.57     95.91 o
   1   3  10      916.19      934.05     39.98 o
   3   3  10     4919.29     4758.77    101.19 o
   5   3  10     2311.72     2327.26    103.10 o
   7   3  10     1137.55     1198.99     69.51 o
   9   3  10     2338.57     2252.31    105.83 o
  11   3  10     1286.00     1240.50     83.26 o
  13   3  10       95.58      187.32     46.12 o
  15   3  10      423.17      464.45     77.95 o
  17   3  10       83.39      238.84     72.78 o
 -18   4  10      217.57      435.52     82.73 o
 -16   4  10      294.76      482.26     83.09 o
 -14   4  10      215.37      322.78     68.40 o
 -12   4  10     1170.88     1180.11     99.45 o
 -10   4  10      210.62      220.76     67.89 o
  -8   4  10        5.22       11.46     33.07 o
  -6   4  10     2831.19     2938.42    112.79 o
  -4   4  10      979.59     1068.70     84.57 o
  -2   4  10      367.24      434.27     36.17 o
   0   4  10     5007.16     5457.15    103.30 o
   2   4  10      845.02      971.59     46.20 o
   4   4  10      524.29      685.20     65.49 o
   6   4  10     2784.06     2880.07     92.76 o
   8   4  10      206.20      187.17     45.84 o
  10   4  10      297.94      286.91     56.77 o
  12   4  10     1188.48     1245.46     94.16 o
  14   4  10      598.28      771.13    138.99 o
  16   4  10      106.85      158.80     77.74 o
 -17   5  10       13.41       28.12     65.36 o
 -15   5  10      417.20      574.11     85.57 o
 -13   5  10     1697.83     1719.46    119.58 o
 -11   5  10      800.02      873.84     84.84 o
  -9   5  10      159.32      273.32     43.50 o
  -7   5  10     3086.86     3188.06    149.93 o
  -5   5  10     7579.07     7179.40    144.58 o
  -3   5  10     3333.25     3255.98     89.22 o
  -1   5  10       15.73       27.41     20.89 o
   1   5  10      799.18      713.98     41.15 o
   3   5  10       16.27       31.49     23.26 o
   5   5  10     1939.17     1801.69     91.10 o
   7   5  10     1395.41     1334.13    104.63 o
   9   5  10      651.99      612.21     69.23 o
  11   5  10      105.30       95.09     49.85 o
  13   5  10      342.69      321.08     66.54 o
  15   5  10       73.90      143.04     77.86 o
  17   5  10        5.69       90.95     84.93 o
 -16   6  10      741.86      878.77    100.70 o
 -14   6  10     1578.07     1638.09    156.25 o
 -12   6  10     1519.95     1464.45    111.41 o
 -10   6  10     1121.76     1168.95     82.34 o
  -8   6  10     5108.68     4925.14    217.64 o
  -6   6  10     8347.70     7763.78    391.94 o
  -4   6  10     4913.59     4400.78    112.50 o
  -2   6  10     4658.07     4481.96     94.59 o
   0   6  10     1699.30     1641.16     66.34 o
   2   6  10      121.04      158.21     30.19 o
   4   6  10      791.22      627.83     53.63 o
   6   6  10      992.79     1174.69     73.93 o
   8   6  10     9917.69     9344.38    244.66 o
  10   6  10     1797.85     1722.73    109.75 o
  12   6  10       19.09       62.25     52.12 o
  14   6  10       43.30       39.76     75.15 o
  16   6  10      148.39      221.52    102.22 o
 -17   7  10      423.39      592.84     94.14 o
 -15   7  10      624.41      668.62     87.90 o
 -13   7  10      196.36      401.13     73.44 o
 -11   7  10        2.06       36.29     48.44 o
  -9   7  10     1469.28     1369.12     78.81 o
  -7   7  10     1927.23     1842.73     77.56 o
  -5   7  10      122.43      113.83     30.87 o
  -3   7  10     1642.74     1609.02     61.69 o
  -1   7  10      345.22      462.25     35.90 o
   1   7  10       27.41       66.17     28.08 o
   3   7  10      346.09      333.67     53.59 o
   5   7  10     1464.69     1412.89     81.37 o
   7   7  10      255.76      627.90    168.40 o
   9   7  10      294.56      323.07     60.12 o
  11   7  10      263.94      399.02     75.18 o
  13   7  10       55.92       66.98     60.02 o
  15   7  10      114.87       80.35     79.48 o
 -16   8  10      150.91      100.72     71.25 o
 -14   8  10      182.65      310.13     70.74 o
 -12   8  10      993.31     1149.80     99.89 o
 -10   8  10     2230.43     2450.06    117.27 o
  -8   8  10     1456.76     1493.86     82.44 o
  -6   8  10     1434.04     1522.81     72.03 o
  -4   8  10      894.53      905.95     50.01 o
  -2   8  10     1844.47     1698.86     64.51 o
   0   8  10      352.07      369.37     46.08 o
   2   8  10     2103.45     1872.01     90.86 o
   4   8  10       41.82        7.90     43.17 o
   6   8  10     3572.79     3524.94    207.18 o
   8   8  10        5.81       88.00     55.74 o
  10   8  10        4.41       53.79     51.50 o
  12   8  10       54.52      144.13     61.87 o
  14   8  10      177.84      336.85     89.25 o
  16   8  10      458.37      570.15    113.49 o
 -15   9  10       79.20      193.38     92.02 o
 -13   9  10      232.27      223.03     76.35 o
 -11   9  10     2200.71     2390.03    137.60 o
  -9   9  10     7385.79     7230.72    246.00 o
  -7   9  10     2631.83     2781.32    150.04 o
  -5   9  10      553.85      635.86     55.01 o
  -3   9  10      344.91      398.13     41.27 o
  -1   9  10     2080.59     2217.98     98.91 o
   1   9  10     2186.30     2088.02     98.51 o
   3   9  10     1141.61     1206.85     78.15 o
   5   9  10     2105.07     1970.50    102.61 o
   7   9  10      140.57      174.39     52.06 o
   9   9  10      988.44      985.44     89.87 o
  11   9  10      539.03      644.90    137.88 o
  13   9  10     1102.04     1041.01    107.64 o
  15   9  10       98.89      301.24    100.88 o
 -14  10  10      186.71      302.08     73.87 o
 -12  10  10      527.23      528.70     92.95 o
 -10  10  10      310.73      228.88     55.09 o
  -8  10  10     1032.70     1086.24     73.49 o
  -6  10  10      490.57      515.63     48.41 o
  -4  10  10      739.80      651.42     56.79 o
  -2  10  10        3.97       76.84     38.70 o
   0  10  10       36.98       73.32     36.31 o
   2  10  10      192.50      146.26     41.54 o
   4  10  10       52.41       52.69     43.16 o
   6  10  10     1049.41     1072.13     81.35 o
   8  10  10      673.33      721.02     81.00 o
  10  10  10       17.12       60.23     76.70 o
  12  10  10      351.62      416.94     78.14 o
  14  10  10        0.77       43.05     86.05 o
 -13  11  10      320.88      512.54     97.17 o
 -11  11  10      260.99      343.72     77.53 o
  -9  11  10     1659.42     1702.59    136.02 o
  -7  11  10      344.12      414.10     53.57 o
  -5  11  10     2710.02     2654.96    157.76 o
  -3  11  10       11.57      -37.71     37.71 o
  -1  11  10     2053.02     1768.25     98.04 o
   1  11  10      109.60      136.82     45.56 o
   3  11  10     1455.23     1375.76    114.08 o
   5  11  10      318.23      340.14     57.68 o
   7  11  10      121.09       69.29     58.65 o
   9  11  10       59.52       27.35     56.14 o
  11  11  10       18.80      135.08     69.38 o
  13  11  10      250.96      501.22    106.07 o
 -12  12  10     1433.35     1557.65    213.50 o
 -10  12  10      868.50      797.11     89.51 o
  -8  12  10     2219.57     1967.67    126.16 o
  -6  12  10      126.10      166.32     51.87 o
  -4  12  10      427.21      619.18     77.66 o
  -2  12  10     1494.04     1405.76     91.63 o
   0  12  10      102.03      133.37     46.59 o
   2  12  10     3160.48     3005.36    133.58 o
   4  12  10      167.03      281.61     63.98 o
   6  12  10      491.92      539.41     69.42 o
   8  12  10       33.45       81.98     53.12 o
  10  12  10      892.23      928.81    100.26 o
  12  12  10      309.25      360.30     91.70 o
  -9  13  10      127.58      403.16     88.36 o
  -7  13  10      108.13      173.24     54.24 o
  -5  13  10        5.02       30.86     59.04 o
  -3  13  10      191.01      272.62     54.90 o
  -1  13  10      672.55      680.78     71.60 o
   1  13  10      304.19      316.43     57.06 o
   3  13  10      317.33      281.51     61.23 o
   5  13  10        3.12      -46.10     46.10 o
   7  13  10        5.98       97.21     56.21 o
   9  13  10       78.45      145.91     81.60 o
  11  13  10       47.71      217.40     78.92 o
 -10  14  10      332.36      262.07    164.22 o
  -8  14  10       84.84      183.71    135.34 o
  -6  14  10      589.29      845.64    125.70 o
  -4  14  10      639.69      636.20     85.68 o
  -2  14  10     1074.21      966.60     84.42 o
   0  14  10      275.86      289.60     59.17 o
   2  14  10       22.26       60.50     52.68 o
   4  14  10      110.10      133.24     64.90 o
   6  14  10      201.49      141.27     90.94 o
   8  14  10      208.97      207.85     66.28 o
  10  14  10      224.54      234.38    147.52 o
  -7  15  10      185.00      370.35    181.96 o
  -5  15  10      694.21      863.92    111.72 o
  -3  15  10      264.59      269.17     73.72 o
  -1  15  10      527.48      486.44     73.99 o
   1  15  10      770.99      720.65     81.03 o
   3  15  10      129.26      156.06     61.80 o
   5  15  10      124.47      191.17     70.17 o
   7  15  10      358.45      452.27     77.98 o
  -6  16  10      113.71      441.62    173.04 o
  -4  16  10       29.72      104.34     81.16 o
  -2  16  10      113.96      218.61     81.91 o
   0  16  10       33.13      105.76     60.80 o
   2  16  10      401.08      434.81     75.21 o
   4  16  10       11.31      128.51     76.31 o
 -17   1  11      491.24      242.10     81.62 o
 -15   1  11      192.91      164.03     67.19 o
 -13   1  11      220.94      254.45     66.66 o
 -11   1  11      974.90      914.32    133.88 o
  -9   1  11     3840.22     3251.53    110.58 o
  -7   1  11     2784.00     2710.69    100.20 o
  -5   1  11     2551.91     2636.44     96.66 o
  -3   1  11       99.33      357.26    126.23 o
  -1   1  11     5624.57     5655.83    135.13 o
   1   1  11     8601.08     7501.31    162.13 o
   3   1  11     2235.53     2206.56     85.04 o
   5   1  11      277.13      308.16     33.34 o
   7   1  11     1677.15     1657.09     90.12 o
   9   1  11      744.72      786.99     57.81 o
  11   1  11     2337.07     2128.40    125.54 o
  13   1  11     4561.62     4268.62    138.26 o
  15   1  11      795.01      864.07     92.71 o
  17   1  11      205.50      294.50     83.05 o
 -18   2  11      158.27      181.48     79.73 o
 -16   2  11      747.88      782.75     96.83 o
 -14   2  11      749.89      667.12     87.53 o
 -12   2  11     1489.41     1459.17    134.61 o
 -10   2  11      485.81      585.62     64.80 o
  -8   2  11      826.12      725.59     59.68 o
  -6   2  11      653.92      532.03     50.44 o
  -4   2  11     7430.52     6735.17    153.50 o
  -2   2  11    13766.71    12472.51    453.05 o
   0   2  11     1108.34     1225.92     76.79 o
   2   2  11      276.04      249.57     37.82 o
   4   2  11     1325.71     1300.61     59.58 o
   6   2  11      922.98      923.55     56.46 o
   8   2  11      894.38      903.33     55.69 o
  10   2  11     5462.04     4907.93    149.32 o
  12   2  11     1183.82     1239.69    117.53 o
  14   2  11     1674.12     1702.35    117.87 o
  16   2  11      444.40      365.78     74.74 o
 -17   3  11       61.71      159.59     72.71 o
 -15   3  11        0.86      114.51     65.24 o
 -13   3  11      415.08      355.69     71.90 o
 -11   3  11       63.33      105.47     50.42 o
  -9   3  11      617.73      581.82     54.74 o
  -7   3  11      900.15      903.22     63.86 o
  -5   3  11      562.00      520.34     50.13 o
  -3   3  11      299.93      339.28     42.01 o
  -1   3  11       93.87      115.97     36.23 o
   1   3  11        7.14      -21.44     26.81 o
   3   3  11      191.83      229.65     32.32 o
   5   3  11     1422.40     1496.96     90.31 o
   7   3  11       31.37       29.57     38.19 o
   9   3  11       33.43       57.34     40.32 o
  11   3  11      730.38      831.46     80.10 o
  13   3  11       80.01      187.08     51.89 o
  15   3  11      275.41      293.88     72.20 o
  17   3  11       65.03      249.25     78.49 o
 -16   4  11      332.82      552.76     89.81 o
 -14   4  11      131.87      214.65     68.07 o
 -12   4  11      772.52      863.20     90.84 o
 -10   4  11     2435.19     2267.75    127.19 o
  -8   4  11     1461.37     1423.90     78.17 o
  -6   4  11     1409.05     1282.96     78.54 o
  -4   4  11     2371.40     2475.29    102.87 o
  -2   4  11     4531.70     4351.47    118.76 o
   0   4  11     1230.95     1153.95     65.03 o
   2   4  11     2092.54     1926.84     73.28 o
   4   4  11     2374.66     2420.63     83.37 o
   6   4  11     4593.90     4390.71    115.49 o
   8   4  11      827.98      878.99     64.74 o
  10   4  11      459.81      534.38     68.95 o
  12   4  11     1574.39     1528.55    109.18 o
  14   4  11      606.87      761.78    101.09 o
  16   4  11     2148.28     2178.77    168.88 o
 -17   5  11      482.96      758.91    152.46 o
 -15   5  11      632.74      636.94     86.84 o
 -13   5  11      796.80      758.51     92.74 o
 -11   5  11      311.84      361.04     80.84 o
  -9   5  11      667.06      650.92     59.81 o
  -7   5  11     2010.10     1872.17     89.34 o
  -5   5  11     6146.31     5337.09    204.52 o
  -3   5  11     1900.33     1675.35     80.59 o
  -1   5  11     1153.79     1152.84     66.76 o
   1   5  11      487.41      497.20     44.26 o
   3   5  11     1342.98     1343.64     58.79 o
   5   5  11     1744.26     1868.67     78.89 o
   7   5  11     3358.02     3400.34    124.30 o
   9   5  11     2579.68     2612.73    127.19 o
  11   5  11       41.80      -29.29     46.88 o
  13   5  11      304.49      252.47     66.41 o
  15   5  11     1179.09      906.41    117.09 o
 -16   6  11      158.86      284.26     77.87 o
 -14   6  11       15.97      220.23     66.96 o
 -12   6  11      298.67      415.80     76.35 o
 -10   6  11       98.89      131.91     49.16 o
  -8   6  11      412.70      372.65     58.80 o
  -6   6  11      929.02      978.04     66.87 o
  -4   6  11      204.10      244.81     42.04 o
  -2   6  11     1028.84     1012.52     64.55 o
   0   6  11       21.99       60.86     30.76 o
   2   6  11       36.25       63.29     28.24 o
   4   6  11       56.17       88.94     42.38 o
   6   6  11       58.96      173.23     41.30 o
   8   6  11      584.66      704.78    107.63 o
  10   6  11      356.73      386.00    113.43 o
  12   6  11      277.45      317.47     66.44 o
  14   6  11      171.09      262.80     85.33 o
  16   6  11        4.84      163.09     90.61 o
 -15   7  11      820.78      828.94    125.97 o
 -13   7  11      749.11      789.43     92.52 o
 -11   7  11      989.50     1093.26     97.28 o
  -9   7  11       90.55      213.50     64.14 o
  -7   7  11     1372.48     1338.58     78.20 o
  -5   7  11     3282.13     2953.31    131.01 o
  -3   7  11     1436.91     1354.35     74.40 o
  -1   7  11     1407.65     1204.72     68.90 o
   1   7  11     3104.68     3232.68    131.43 o
   3   7  11      486.29      459.46     53.34 o
   5   7  11     2919.12     2856.27    113.64 o
   7   7  11      580.08      608.57     62.62 o
   9   7  11     1009.56      935.58     91.78 o
  11   7  11     1054.92      990.07     90.64 o
  13   7  11      233.45      346.69     85.29 o
  15   7  11     1009.34     1128.46    137.82 o
 -16   8  11      426.97      483.08     92.88 o
 -14   8  11      785.60      869.61     98.55 o
 -12   8  11      447.46      448.57     74.92 o
 -10   8  11      298.83      316.37     59.13 o
  -8   8  11     3878.53     3555.34    125.40 o
  -6   8  11      346.67      290.29     47.13 o
  -4   8  11     1055.26      978.33     66.56 o
  -2   8  11      426.01      358.25     45.04 o
   0   8  11     1006.81     1031.47     80.51 o
   2   8  11     4046.47     3838.28    134.59 o
   4   8  11     2569.95     2511.52    127.74 o
   6   8  11      212.43      136.82     44.65 o
   8   8  11     1342.86     1306.48    152.19 o
  10   8  11      164.90      158.45     59.80 o
  12   8  11      797.16      920.74     93.47 o
  14   8  11      354.53      518.67    100.52 o
 -15   9  11       22.43      142.10     97.21 o
 -13   9  11      323.51      348.66     76.09 o
 -11   9  11      599.22      626.03     80.76 o
  -9   9  11        7.92       -5.72     43.81 o
  -7   9  11      130.13      150.27     44.22 o
  -5   9  11       24.36       31.64     38.10 o
  -3   9  11      933.69      878.95     83.16 o
  -1   9  11       10.92       53.67     40.98 o
   1   9  11        0.97       17.71     40.94 o
   3   9  11      127.74      100.73     39.83 o
   5   9  11      582.71      598.27     62.92 o
   7   9  11       56.98       13.63     40.19 o
   9   9  11     1447.31     1633.09    120.18 o
  11   9  11       84.85      132.73     87.47 o
  13   9  11        9.50       -0.97    104.62 o
 -14  10  11      192.11      372.76     80.39 o
 -12  10  11      312.17      556.36     81.99 o
 -10  10  11      896.50      974.78     81.53 o
  -8  10  11        9.20      107.25     43.54 o
  -6  10  11     4359.88     4174.03    153.22 o
  -4  10  11      277.49      355.57     77.50 o
  -2  10  11     1031.21     1143.27    158.40 o
   0  10  11     1350.24     1132.55     89.73 o
   2  10  11     2033.59     1964.05    122.97 o
   4  10  11       84.57      204.75     49.61 o
   6  10  11     1163.15     1224.95     90.13 o
   8  10  11       21.43       59.77     48.74 o
  10  10  11     1215.66     1217.75    106.59 o
  12  10  11      964.43      901.53    155.07 o
 -13  11  11     1089.42     1055.77    105.32 o
 -11  11  11       47.53      273.78     71.76 o
  -9  11  11     1738.82     1675.45    105.64 o
  -7  11  11      279.95      228.91     62.46 o
  -5  11  11       62.23       83.51     54.86 o
  -3  11  11     1325.33     1413.68    125.98 o
  -1  11  11     1264.19     1342.62    137.82 o
   1  11  11      626.55      600.79    102.30 o
   3  11  11      860.94      887.06     78.44 o
   5  11  11      217.44      331.31     56.42 o
   7  11  11        5.80       42.26     49.50 o
   9  11  11       37.03      189.66     58.65 o
  11  11  11      301.81      447.30     82.82 o
 -12  12  11      661.88      644.88    191.20 o
 -10  12  11       63.98       52.88     80.50 o
  -8  12  11      784.49      919.24     94.84 o
  -6  12  11      126.28      240.89     63.84 o
  -4  12  11       17.98      152.36     69.18 o
  -2  12  11       40.71      142.98     83.79 o
   0  12  11      281.22      331.24     64.96 o
   2  12  11       99.23      177.71     54.39 o
   4  12  11      145.41      208.61     55.11 o
   6  12  11       35.70       75.56     51.97 o
   8  12  11      275.43      298.96     65.13 o
  10  12  11      270.18      226.28     77.16 o
 -11  13  11       55.34      339.98    152.67 o
  -9  13  11      358.30      484.95    102.60 o
  -7  13  11      551.92      628.34    100.10 o
  -5  13  11      730.62      729.06    103.46 o
  -3  13  11      693.17      553.02    110.75 o
  -1  13  11     1654.71     1779.86    122.56 o
   1  13  11      251.72      255.65     62.72 o
   3  13  11      142.09      206.88     81.08 o
   5  13  11     1033.86     1123.28     92.61 o
   7  13  11       60.71      111.73     60.95 o
   9  13  11      354.35      305.38     93.91 o
  -8  14  11       93.29      187.27    118.02 o
  -6  14  11      725.40      598.65    106.52 o
  -4  14  11      576.26      507.85     99.28 o
  -2  14  11      786.00      700.66    107.94 o
   0  14  11        3.70       35.29     59.38 o
   2  14  11      805.52     1065.35    100.94 o
   4  14  11       34.73      114.30     66.16 o
   6  14  11        5.07       23.94     59.35 o
   8  14  11      792.12      835.88     93.01 o
  -7  15  11       18.92      101.23    105.97 o
  -5  15  11      103.08      180.49    106.99 o
  -3  15  11        8.51      245.09     90.91 o
  -1  15  11        5.21       46.73    114.56 o
   1  15  11       72.45      190.61     68.55 o
   3  15  11      119.03      225.84     71.84 o
   5  15  11       16.91      194.55     77.12 o
  -2  16  11       40.27      275.25    121.39 o
   0  16  11      438.32      493.86    101.55 o
   2  16  11      179.94      388.78     90.59 o
 -16   0  12     1372.55     1546.08    315.94 o
 -14   0  12      713.86      983.39    300.50 o
 -12   0  12        9.88       10.25     76.84 o
 -10   0  12      136.67      144.84     85.12 o
  -8   0  12     2242.63     2186.40    137.11 o
  -6   0  12     1023.30      923.68     91.38 o
  -4   0  12      638.27      546.67     85.94 o
  -2   0  12       18.00       20.35     54.00 o
   0   0  12       48.54       53.82     45.44 o
   2   0  12    12449.26    10136.65   1096.39 o
   4   0  12       72.81      108.37     85.26 o
   6   0  12     3799.74     3886.68    213.64 o
   8   0  12     1303.07     1286.54     85.80 o
  10   0  12     1170.73     1216.65     88.47 o
  12   0  12     2047.44     2080.62    140.17 o
  14   0  12     1300.07     1514.01    154.62 o
  16   0  12       87.47       15.13     77.32 o
 -17   1  12      550.11      739.97    156.67 o
 -15   1  12       31.71       29.95     64.87 o
 -13   1  12       64.96      116.31     62.05 o
 -11   1  12        6.25      -10.45     60.62 o
  -9   1  12      628.06      619.29     75.83 o
  -7   1  12      237.27      219.75     41.81 o
  -5   1  12     1762.56     1534.71     80.21 o
  -3   1  12     4701.35     4292.05    150.07 o
  -1   1  12      297.16      311.59     49.74 o
   1   1  12      136.16      141.21     38.17 o
   3   1  12     1147.58     1004.60    112.33 o
   5   1  12     2042.19     2114.72    114.19 o
   7   1  12       26.02       83.43     33.17 o
   9   1  12       93.85      144.41     35.97 o
  11   1  12      951.88     1031.97     71.06 o
  13   1  12       30.85      127.10     51.17 o
  15   1  12       52.24      180.48    121.09 o
 -16   2  12      345.90      493.00     91.09 o
 -14   2  12      107.75      174.12     64.67 o
 -12   2  12       80.42       64.45     57.02 o
 -10   2  12        3.40        5.98     50.41 o
  -8   2  12     1247.51     1135.47     72.86 o
  -6   2  12     1404.77     1188.68     76.49 o
  -4   2  12     2346.80     2294.87    126.11 o
  -2   2  12      417.23      383.06     45.16 o
   0   2  12     1602.30     1619.58     78.92 o
   2   2  12      972.34      927.34     82.61 o
   4   2  12     2237.80     2242.12    171.34 o
   6   2  12       67.53       34.70     42.73 o
   8   2  12       41.45      111.81     36.15 o
  10   2  12      407.56      515.99     52.52 o
  12   2  12      945.12      976.41     79.15 o
  14   2  12      495.84      616.28     81.46 o
  16   2  12     1039.58     1048.82    125.30 o
 -17   3  12      150.19      250.44     82.59 o
 -15   3  12      295.94      411.84     84.97 o
 -13   3  12     1128.21     1200.64    110.21 o
 -11   3  12      223.85      214.37     64.44 o
  -9   3  12      468.42      524.95     55.21 o
  -7   3  12       14.97       23.67     35.42 o
  -5   3  12       56.94       82.07     36.27 o
  -3   3  12     1386.14     1243.21     72.25 o
  -1   3  12       17.38       26.41     34.63 o
   1   3  12      550.66      655.72     53.65 o
   3   3  12     1240.05     1271.71     93.54 o
   5   3  12     2936.35     3297.29    158.28 o
   7   3  12     1562.02     1529.68     84.94 o
   9   3  12     4209.57     3916.64    122.37 o
  11   3  12       15.61       84.18     52.84 o
  13   3  12     1142.94     1146.33    100.81 o
  15   3  12     1523.78     1549.41    140.15 o
 -16   4  12       33.61      158.90     76.60 o
 -14   4  12       19.14      145.50     65.28 o
 -12   4  12      623.94      688.60     87.92 o
 -10   4  12      507.92      578.15     66.99 o
  -8   4  12      370.76      331.43     49.21 o
  -6   4  12       47.77       39.88     38.27 o
  -4   4  12       84.31      115.84     44.77 o
  -2   4  12     2942.31     2840.78    105.31 o
   0   4  12       71.89      143.89     37.02 o
   2   4  12      113.76       97.44     37.68 o
   4   4  12       11.68       71.35     41.60 o
   6   4  12      624.51      697.59     71.13 o
   8   4  12      410.81      428.68     63.95 o
  10   4  12      760.60      801.85     80.07 o
  12   4  12       20.61      156.75     60.26 o
  14   4  12       85.80      221.20     87.18 o
  16   4  12        6.16       82.76     82.96 o
 -15   5  12      212.71      363.58     80.83 o
 -13   5  12      228.71      314.25     75.41 o
 -11   5  12     1001.46     1053.98     98.88 o
  -9   5  12      217.40      119.63     45.27 o
  -7   5  12      445.41      388.12     54.95 o
  -5   5  12        5.97       28.33     35.85 o
  -3   5  12      611.20      566.20     55.65 o
  -1   5  12      873.67     1077.90     67.88 o
   1   5  12     1562.36     1839.69     90.18 o
   3   5  12       40.48       -8.14     40.58 o
   5   5  12       46.14      100.59     55.76 o
   7   5  12     1436.70     1418.37    113.78 o
   9   5  12     1009.31     1026.63     78.64 o
  11   5  12     1697.17     1735.61    115.70 o
  13   5  12      256.76      288.62     70.72 o
  15   5  12      489.44      634.41    109.89 o
 -16   6  12      749.13      894.40    107.71 o
 -14   6  12      694.34      891.30    106.06 o
 -12   6  12      738.68      731.49    120.73 o
 -10   6  12      649.15      700.57    108.34 o
  -8   6  12      255.77      216.87     46.51 o
  -6   6  12      338.94      292.25     47.94 o
  -4   6  12     1363.85     1317.81     78.27 o
  -2   6  12     3303.64     2971.54    108.61 o
   0   6  12      985.92     1022.69     69.29 o
   2   6  12       14.43       50.13     42.97 o
   4   6  12      854.61      828.83     97.33 o
   6   6  12     1804.62     1784.80    109.89 o
   8   6  12     1831.78     1980.87    150.42 o
  10   6  12      402.53      423.95     66.32 o
  12   6  12     1521.34     1511.94    114.32 o
  14   6  12      430.90      668.96    106.63 o
 -15   7  12        0.76      140.53     72.49 o
 -13   7  12      172.83      235.65     84.23 o
 -11   7  12       42.38      134.22     66.76 o
  -9   7  12        3.25       38.03     42.48 o
  -7   7  12      153.01      176.95     47.48 o
  -5   7  12       71.35       75.75     38.88 o
  -3   7  12       47.20       90.76     37.85 o
  -1   7  12      221.61      179.36     40.87 o
   1   7  12      436.05      372.06     80.35 o
   3   7  12       33.42       69.04     53.82 o
   5   7  12      570.71      519.85     82.16 o
   7   7  12        8.00       10.35     47.54 o
   9   7  12       18.61       57.79     46.56 o
  11   7  12       68.18      208.06     63.65 o
  13   7  12       32.52      119.88     79.54 o
  15   7  12       53.20      297.35    166.95 o
 -14   8  12      535.40      675.64     94.84 o
 -12   8  12      136.07      291.48     72.04 o
 -10   8  12        4.66      102.81     52.66 o
  -8   8  12      322.96      386.93     54.92 o
  -6   8  12       11.32      -19.20     38.31 o
  -4   8  12       54.43       96.97     40.47 o
  -2   8  12      879.92      944.73     88.90 o
   0   8  12       85.46      186.48     64.07 o
   2   8  12       52.63       76.48     53.57 o
   4   8  12      813.64      859.76    100.18 o
   6   8  12      452.77      369.75     64.59 o
   8   8  12      362.79      387.35     65.32 o
  10   8  12     2068.06     1988.63    162.61 o
  12   8  12      720.58      931.19    141.46 o
  14   8  12       13.74       21.78     85.66 o
 -13   9  12      571.99      908.53    109.73 o
 -11   9  12       98.99      229.02     68.50 o
  -9   9  12      125.06       97.50     48.78 o
  -7   9  12      185.67      271.71     50.41 o
  -5   9  12      776.89      741.60     74.05 o
  -3   9  12       62.65       90.96     51.41 o
  -1   9  12      159.31      246.20     69.32 o
   1   9  12      876.08      786.66     96.62 o
   3   9  12     2431.80     2271.21    158.52 o
   5   9  12      450.69      462.69     83.48 o
   7   9  12      283.07      346.57     65.87 o
   9   9  12      588.98      667.94     74.28 o
  11   9  12      553.38      654.19     89.15 o
  13   9  12      654.74      605.79    105.44 o
 -12  10  12       27.47      183.94     85.23 o
 -10  10  12        1.58       26.94     51.58 o
  -8  10  12      104.28      121.37     53.60 o
  -6  10  12        4.55      -21.58     51.01 o
  -4  10  12       37.27       89.02     54.50 o
  -2  10  12      193.24      255.29     74.11 o
   0  10  12      237.59      267.66     72.22 o
   2  10  12      428.26      509.25    100.92 o
   4  10  12       23.69       60.69     68.45 o
   6  10  12      191.25      265.45     61.55 o
   8  10  12       25.94      146.13     60.64 o
  10  10  12        7.07      103.88     61.93 o
  12  10  12        0.59       35.48     71.32 o
 -11  11  12      381.91      440.47     98.43 o
  -9  11  12      107.65      205.96     69.48 o
  -7  11  12      207.87      245.45     67.58 o
  -5  11  12      315.23      350.87    102.42 o
  -3  11  12       14.07      -42.20     62.99 o
  -1  11  12      359.25      342.38     83.27 o
   1  11  12      583.69      487.70     96.15 o
   3  11  12      400.73      333.58     85.81 o
   5  11  12     1585.71     1789.44    152.15 o
   7  11  12      622.25      647.56     95.93 o
   9  11  12      344.81      395.08     79.86 o
  11  11  12       16.36      126.18     71.49 o
 -10  12  12      456.66      349.59    178.50 o
  -8  12  12      349.23      389.65     77.33 o
  -6  12  12      728.77      841.40     95.07 o
  -4  12  12       19.95       67.10     70.50 o
  -2  12  12      114.99      216.82     76.84 o
   0  12  12       70.26      154.64    101.40 o
   2  12  12      912.45      960.97    116.66 o
   4  12  12      817.38      813.70    113.94 o
   6  12  12     1548.13     1779.72    130.15 o
   8  12  12      122.12      144.69     70.52 o
  10  12  12        6.12       93.26     70.61 o
  -9  13  12       48.78      111.15     82.29 o
  -7  13  12      110.88       99.36     82.02 o
  -5  13  12      116.42      178.81    103.32 o
  -3  13  12        2.38      202.11     98.03 o
  -1  13  12        2.15       90.48     73.84 o
   1  13  12      249.26      248.08    120.16 o
   3  13  12        1.43       44.35     66.51 o
   5  13  12       47.12       78.36     79.31 o
   7  13  12       56.92      157.92     75.11 o
   9  13  12       83.55      119.02     87.04 o
  -6  14  12        3.21      -57.11     82.50 o
  -4  14  12       52.61       72.81     76.96 o
  -2  14  12      159.27      240.31     84.39 o
   0  14  12      137.72      264.86     85.63 o
   2  14  12       36.98      140.59     81.35 o
   4  14  12      728.28      843.64    119.44 o
   6  14  12      144.64      141.42     87.42 o
  -3  15  12      277.08      257.84     94.36 o
  -1  15  12      278.01      380.12     96.36 o
   1  15  12      186.41      311.80     91.86 o
   3  15  12      321.26      555.65    108.72 o
 -15   1  13      142.49      157.52     77.88 o
 -13   1  13      316.93      244.02     73.75 o
 -11   1  13      140.72      290.74     68.88 o
  -9   1  13      556.54      474.21     55.70 o
  -7   1  13      517.27      630.37     57.39 o
  -5   1  13     1814.35     1818.34     89.36 o
  -3   1  13      372.92      298.62     45.23 o
  -1   1  13     2954.83     2911.86    112.41 o
   1   1  13      572.42      598.52     63.83 o
   3   1  13     4755.57     4686.12    164.04 o
   5   1  13     1648.36     1627.21    104.38 o
   7   1  13       28.26      -46.45     47.50 o
   9   1  13     1095.11     1239.79     97.84 o
  11   1  13      858.70      841.42     96.39 o
  13   1  13     1061.30     1305.12    118.48 o
 -16   2  13        5.92       11.97     70.56 o
 -14   2  13      450.17      576.24     90.58 o
 -12   2  13      696.90      553.46     85.70 o
 -10   2  13     1843.46     1659.52    121.25 o
  -8   2  13       31.73       56.61     38.43 o
  -6   2  13      423.66      468.60     71.19 o
  -4   2  13     2068.12     1983.84     93.45 o
  -2   2  13     1354.89     1378.46     78.50 o
   0   2  13     3154.52     3090.39    162.03 o
   2   2  13     1201.61     1118.05     76.62 o
   4   2  13       14.33       13.39     42.85 o
   6   2  13      607.76      682.80     73.02 o
   8   2  13      137.00      141.59     54.83 o
  10   2  13     1307.20     1193.15    109.54 o
  12   2  13     1505.66     1406.39    193.87 o
  14   2  13      830.60     1066.15    204.12 o
 -15   3  13      119.95      176.34     77.30 o
 -13   3  13       10.98       70.86     74.20 o
 -11   3  13       23.12      -12.97     54.99 o
  -9   3  13      805.57      646.58     61.56 o
  -7   3  13      437.98      374.81     51.40 o
  -5   3  13     3021.83     2949.70    112.94 o
  -3   3  13        0.08      -12.52     33.64 o
  -1   3  13     2410.97     2275.44    105.91 o
   1   3  13     1508.29     1592.65     89.39 o
   3   3  13      564.87      537.27     80.41 o
   5   3  13     1060.17      968.39     97.24 o
   7   3  13        2.73       35.70     43.94 o
   9   3  13      136.46      175.36     68.01 o
  11   3  13      118.83      235.57     76.07 o
  13   3  13       17.40      141.56    151.72 o
  15   3  13      303.84      542.63    185.01 o
 -16   4  13      309.08      569.58    101.15 o
 -14   4  13      373.37      710.93     96.52 o
 -12   4  13      584.61      536.29     82.25 o
 -10   4  13       56.73      -41.25     51.74 o
  -8   4  13      465.60      458.16     64.90 o
  -6   4  13     1012.94     1098.08     74.42 o
  -4   4  13     2098.73     2217.29     99.42 o
  -2   4  13      252.69      281.12     46.19 o
   0   4  13       11.49       75.22     35.89 o
   2   4  13      695.86      683.50     62.39 o
   4   4  13      865.76      998.69     86.59 o
   6   4  13     2214.53     2342.31    126.39 o
   8   4  13     4222.39     4180.78    204.42 o
  10   4  13       12.55      182.83     68.57 o
  12   4  13     1884.98     1547.76    215.77 o
  14   4  13      345.13      514.07    167.58 o
 -15   5  13      472.72      584.42     97.60 o
 -13   5  13       63.08      284.03     75.04 o
 -11   5  13      336.34      411.85     77.11 o
  -9   5  13      370.64      320.40     53.92 o
  -7   5  13       82.18       58.56     41.07 o
  -5   5  13       78.74      130.99     41.55 o
  -3   5  13     2984.95     2893.81    112.24 o
  -1   5  13      341.52      372.48     49.58 o
   1   5  13       11.54       79.61     39.71 o
   3   5  13      192.66      119.67     48.43 o
   5   5  13     1142.87     1188.84    116.19 o
   7   5  13     1702.46     1731.11    164.90 o
   9   5  13     2094.75     2153.00    196.52 o
  11   5  13      463.52      649.08     94.93 o
  13   5  13        5.22       79.03     97.21 o
 -14   6  13       11.84       56.79     71.88 o
 -12   6  13       34.59      119.52     66.37 o
 -10   6  13      304.00      299.37     72.38 o
  -8   6  13        1.84      -32.02     41.54 o
  -6   6  13      196.90      176.38     52.63 o
  -4   6  13       40.07       19.33     38.32 o
  -2   6  13      696.23      784.65     63.13 o
   0   6  13       15.48       87.96     45.80 o
   2   6  13        6.57      125.47     56.80 o
   4   6  13      701.28      573.16    117.47 o
   6   6  13      237.03      391.93     79.95 o
   8   6  13       80.75      118.62     87.67 o
  10   6  13      755.90      772.60    100.75 o
  12   6  13       68.47       45.94     90.29 o
 -13   7  13      304.62      307.60     77.51 o
 -11   7  13      304.05      329.11     70.70 o
  -9   7  13     1039.14     1018.89     77.89 o
  -7   7  13      271.51      286.41     74.99 o
  -5   7  13      123.98      152.12     52.50 o
  -3   7  13       96.17       96.48     42.17 o
  -1   7  13      964.61      875.76     87.30 o
   1   7  13      466.75      350.43     91.19 o
   3   7  13       13.91       96.57     57.31 o
   5   7  13      367.39      416.94     83.43 o
   7   7  13      405.83      311.90     85.47 o
   9   7  13     1943.59     2107.24    159.05 o
  11   7  13     1817.59     2016.45    157.29 o
  13   7  13     1076.93     1070.35    207.69 o
 -14   8  13       77.71      243.16     80.41 o
 -12   8  13       38.17      108.53     74.17 o
 -10   8  13      103.13      204.92     76.51 o
  -8   8  13      170.00      160.29     51.60 o
  -6   8  13     1430.98     1349.15     85.27 o
  -4   8  13      417.00      352.26     52.06 o
  -2   8  13      260.28      195.97     59.46 o
   0   8  13        7.19       44.69     61.70 o
   2   8  13      307.64      472.70     81.45 o
   4   8  13      108.54       70.44     64.93 o
   6   8  13      686.55      759.46    102.31 o
   8   8  13     1314.96     1472.88    141.07 o
  10   8  13      499.90      552.65     94.56 o
  12   8  13      323.35      432.36    119.71 o
 -13   9  13      408.36      553.57     91.21 o
 -11   9  13      137.05      156.08     70.40 o
  -9   9  13       94.31      124.55     54.72 o
  -7   9  13       59.35       53.37     45.31 o
  -5   9  13      371.51      292.81     81.83 o
  -3   9  13      131.92      124.61     57.05 o
  -1   9  13      660.28      641.38     97.14 o
   1   9  13      269.23      147.00     71.19 o
   3   9  13        9.56      -10.82     56.39 o
   5   9  13      407.35      424.80     87.43 o
   7   9  13        5.33       86.16     66.59 o
   9   9  13      111.34       99.56     74.50 o
  11   9  13      474.05      731.31    112.67 o
 -12  10  13      219.50      435.27     85.06 o
 -10  10  13      927.70     1048.95    103.16 o
  -8  10  13      775.38      866.34     94.66 o
  -6  10  13      318.72      452.45     77.02 o
  -4  10  13        7.87       67.30     58.49 o
  -2  10  13        8.25       44.30     63.19 o
   0  10  13      464.96      424.21     86.81 o
   2  10  13     1889.95     1579.74    139.71 o
   4  10  13      355.75      419.79     88.00 o
   6  10  13      241.75      281.51     82.67 o
   8  10  13      304.75      550.64    101.52 o
  10  10  13      890.92     1245.63    138.17 o
 -11  11  13       38.52      162.89     88.55 o
  -9  11  13     1119.44      986.13    144.43 o
  -7  11  13      262.84      419.84    126.29 o
  -5  11  13        3.75        4.63     59.25 o
  -3  11  13       81.22       47.03     72.56 o
  -1  11  13      468.12      573.16    100.47 o
   1  11  13      335.76      388.32     87.34 o
   3  11  13      399.54      280.17     79.98 o
   5  11  13      250.09      296.24     89.26 o
   7  11  13      129.95      252.40    133.30 o
   9  11  13      248.88      341.48     98.25 o
 -10  12  13        4.68        8.23    105.18 o
  -8  12  13       61.30      126.75     99.38 o
  -6  12  13        1.52       99.60     66.79 o
  -4  12  13      115.06      164.86    115.37 o
  -2  12  13        0.66       98.44     77.27 o
   0  12  13      205.23      229.18     79.12 o
   2  12  13        0.54       92.44     79.20 o
   4  12  13      289.74      394.51     96.24 o
   6  12  13      184.97      196.17     91.26 o
   8  12  13       51.34      185.57     89.55 o
  -7  13  13      227.72      246.37     96.29 o
  -5  13  13      523.22      616.69    125.79 o
  -3  13  13      201.29      268.17     88.06 o
  -1  13  13      315.98      378.60     96.82 o
   1  13  13       78.77      153.79     78.70 o
   3  13  13      166.15      193.14     88.56 o
   5  13  13     1084.39     1224.61    144.92 o
   7  13  13      729.17      682.45    139.13 o
  -4  14  13      213.58      260.33     97.35 o
  -2  14  13       85.62      102.56     84.93 o
   0  14  13       90.43       48.85     78.01 o
   2  14  13      488.98      282.68    119.73 o
   4  14  13      236.24      230.79     95.75 o
 -14   0  14      787.19      853.94    150.92 o
 -12   0  14      224.95      237.46     99.38 o
 -10   0  14      583.06      521.56    116.95 o
  -8   0  14      796.68      870.84     97.49 o
  -6   0  14      839.66      762.00     92.23 o
  -4   0  14     3460.35     3248.57    190.38 o
  -2   0  14    12797.79    11657.74    341.75 o
   0   0  14      486.00      573.04    112.66 o
   2   0  14     1226.01     1495.44    163.15 o
   4   0  14     4197.54     3824.97    228.00 o
   6   0  14      758.75      829.68    118.42 o
   8   0  14     1884.33     2115.15    183.18 o
  10   0  14     1201.95     1157.18    159.70 o
  12   0  14      458.09      682.24    122.56 o
 -15   1  14      139.48      189.12     76.59 o
 -13   1  14       94.76       89.43     71.88 o
 -11   1  14      501.68      452.81    167.77 o
  -9   1  14        6.50       96.75     44.59 o
  -7   1  14       20.42       52.30     40.51 o
  -5   1  14      437.77      437.89     53.37 o
  -3   1  14     2318.67     2155.11    146.58 o
  -1   1  14     1875.24     1921.34     94.61 o
   1   1  14     1758.50     1865.80     97.01 o
   3   1  14      512.24      400.09     64.90 o
   5   1  14      480.97      420.36     65.07 o
   7   1  14      707.03      798.50     84.31 o
   9   1  14      755.02      768.69     84.06 o
  11   1  14      128.10       58.43     94.11 o
  13   1  14      540.21      660.82     96.30 o
 -14   2  14        4.99      218.35     77.08 o
 -12   2  14        2.26       90.17     65.50 o
 -10   2  14      283.64      299.97     70.80 o
  -8   2  14      278.95      268.97     50.55 o
  -6   2  14     1038.81      968.75     72.53 o
  -4   2  14     2354.01     2383.55    106.36 o
  -2   2  14        4.12       16.71     35.85 o
   0   2  14       86.25      168.19     38.56 o
   2   2  14      573.54      556.37     66.39 o
   4   2  14     2086.80     1722.80    127.76 o
   6   2  14     2774.35     2344.11    130.89 o
   8   2  14        3.18      -49.99     49.99 o
  10   2  14      289.54      366.44    127.31 o
  12   2  14      535.78      496.05     90.43 o
  14   2  14      402.42      371.69    135.24 o
 -15   3  14      161.83      400.32     90.04 o
 -13   3  14      437.83      444.26     88.54 o
 -11   3  14      365.40      364.46     87.53 o
  -9   3  14      787.99      852.41     72.19 o
  -7   3  14     1783.61     1888.28     98.77 o
  -5   3  14     1998.78     1971.92     98.02 o
  -3   3  14     1655.86     1805.98     93.22 o
  -1   3  14     5529.02     5249.31    142.57 o
   1   3  14     2772.93     2859.55    121.56 o
   3   3  14     1417.80     1207.35    107.70 o
   5   3  14     1683.61     1672.09    143.52 o
   7   3  14     1796.29     1986.12    138.79 o
   9   3  14      891.93     1074.24    121.34 o
  11   3  14     1665.27     1705.07    143.57 o
  13   3  14      321.46      512.65    116.67 o
 -14   4  14       42.45       36.05     75.00 o
 -12   4  14       86.03      101.75     66.47 o
 -10   4  14      351.76      212.80     77.05 o
  -8   4  14       29.03        0.37     42.79 o
  -6   4  14       87.39       76.09     40.58 o
  -4   4  14     1226.66     1189.93     78.86 o
  -2   4  14      314.69      387.59     52.28 o
   0   4  14     1187.57     1120.65     73.71 o
   2   4  14     2061.46     2136.07    107.03 o
   4   4  14       22.39      101.65     49.01 o
   6   4  14       42.19      244.64     72.05 o
   8   4  14      755.43      838.87    102.31 o
  10   4  14      488.72      615.62     97.54 o
  12   4  14      340.69      377.65     90.10 o
  14   4  14      205.17      379.04    140.91 o
 -13   5  14       50.10       92.30     71.75 o
 -11   5  14      335.17      320.45     75.77 o
  -9   5  14      686.00      647.55     66.70 o
  -7   5  14      131.68      161.02     47.78 o
  -5   5  14       65.02      145.25     46.43 o
  -3   5  14     1470.16     1187.18     78.24 o
  -1   5  14      224.17      301.10     48.03 o
   1   5  14     1043.78     1071.54     78.20 o
   3   5  14      601.44      513.98     87.29 o
   5   5  14      339.53      328.36     99.31 o
   7   5  14      653.90      797.75    100.31 o
   9   5  14      385.76      575.69     93.73 o
  11   5  14        6.77      169.71     76.02 o
  13   5  14       13.52      148.96     78.52 o
 -14   6  14      292.18      473.24     92.18 o
 -12   6  14      520.28      639.18     94.00 o
 -10   6  14      407.45      362.66     74.24 o
  -8   6  14     1841.88     1649.56     96.31 o
  -6   6  14     1307.58     1238.83     84.12 o
  -4   6  14      434.44      570.84     60.70 o
  -2   6  14      797.52      864.09     69.38 o
   0   6  14     3999.35     3696.08    165.95 o
   2   6  14     3831.20     4085.59    249.33 o
   4   6  14     4413.29     4552.41    246.51 o
   6   6  14       28.94       72.57     75.80 o
   8   6  14      923.35      869.07    150.05 o
  10   6  14     1895.98     1775.93    261.94 o
  12   6  14      614.16      820.89    109.42 o
 -13   7  14       12.11      -66.80     69.32 o
 -11   7  14       15.77      165.99     71.45 o
  -9   7  14        3.92       21.06     50.44 o
  -7   7  14     1679.00     1690.31    155.23 o
  -5   7  14      805.45      880.11     72.55 o
  -3   7  14       13.15      102.18     43.90 o
  -1   7  14       45.92      125.11     56.74 o
   1   7  14      274.35      405.98     82.61 o
   3   7  14     1513.36     1476.32    134.33 o
   5   7  14      977.20      753.06    123.60 o
   7   7  14      948.04     1139.49    227.15 o
   9   7  14      148.16      364.06    177.81 o
  11   7  14      247.99      596.87    168.40 o
 -12   8  14      427.79      590.87     93.90 o
 -10   8  14      471.66      427.21     83.91 o
  -8   8  14       61.29       53.35     65.54 o
  -6   8  14      342.60      405.46     59.03 o
  -4   8  14       35.78      126.64     59.45 o
  -2   8  14     1349.83     1372.41    111.14 o
   0   8  14     1848.66     1626.13    139.88 o
   2   8  14      873.67      991.93    114.96 o
   4   8  14      572.98      522.87     92.44 o
   6   8  14      558.35      606.99     95.52 o
   8   8  14      647.07      780.26    108.18 o
  10   8  14       42.42      294.08     83.75 o
  12   8  14      605.37      699.73    110.48 o
 -11   9  14      138.61      216.50     77.63 o
  -9   9  14      281.49      339.08     67.96 o
  -7   9  14      896.29      874.86     95.83 o
  -5   9  14      855.31      865.70    156.73 o
  -3   9  14     1251.08     1316.82    112.21 o
  -1   9  14      779.03      540.61     97.32 o
   1   9  14     2091.97     1830.62    150.74 o
   3   9  14     1061.00     1117.12    124.42 o
   5   9  14     2865.12     2555.93    181.19 o
   7   9  14      248.12      369.85     89.36 o
   9   9  14      486.75      729.08    111.29 o
  11   9  14      456.80      644.12    108.78 o
 -10  10  14      592.01      609.66    115.24 o
  -8  10  14       21.96       95.05     70.29 o
  -6  10  14       60.16      144.67     63.13 o
  -4  10  14      424.21      359.80     99.45 o
  -2  10  14      357.21      352.71     89.76 o
   0  10  14      415.80      430.08    119.93 o
   2  10  14      101.19      112.88     74.96 o
   4  10  14      181.36      220.96     78.97 o
   6  10  14      172.29      406.50     90.09 o
   8  10  14      614.15      750.62    113.82 o
  10  10  14      162.02      221.25     97.55 o
  -9  11  14      338.44      242.27    152.27 o
  -7  11  14       11.35        0.21     65.27 o
  -5  11  14      716.86      754.47    137.75 o
  -3  11  14      325.64      376.70     89.86 o
  -1  11  14      276.31      366.04    144.82 o
   1  11  14      103.28       59.10     98.92 o
   3  11  14      715.45      570.40    104.82 o
   5  11  14      382.89      483.22    136.70 o
   7  11  14       32.19       27.88     85.71 o
  -8  12  14       87.13      290.52     84.02 o
  -6  12  14      853.60      813.09    121.74 o
  -4  12  14      599.28      332.99    112.57 o
  -2  12  14     2157.99     2147.23    173.91 o
   0  12  14       58.63      -30.78    111.30 o
   2  12  14     1125.76     1171.75    136.18 o
   4  12  14      408.93      465.18    104.94 o
   6  12  14      869.03     1130.68    135.79 o
  -5  13  14       74.59      181.78     89.64 o
  -3  13  14       65.47      139.75     91.75 o
  -1  13  14      830.13      887.22    200.81 o
   1  13  14       31.84      143.14     86.46 o
   3  13  14        5.15      103.52     86.56 o
 -13   1  15      418.76      451.49     86.18 o
 -11   1  15       51.45      121.83     68.94 o
  -9   1  15      753.27      757.36     71.50 o
  -7   1  15     1462.99     1445.23     98.70 o
  -5   1  15     2022.88     1843.36     98.25 o
  -3   1  15     1853.75     1839.23     95.80 o
  -1   1  15      889.01     1038.60     73.99 o
   1   1  15     1270.85     1424.49     84.70 o
   3   1  15     3743.38     3414.58    159.37 o
   5   1  15     4307.68     4097.09    238.93 o
   7   1  15     1962.26     1718.95    119.39 o
   9   1  15      825.97      761.51     87.67 o
  11   1  15      127.05      380.93    109.22 o
  13   1  15      311.79      646.90    205.14 o
 -14   2  15      101.44       95.15     74.01 o
 -12   2  15      453.33      294.04     81.14 o
 -10   2  15      682.25      405.97     83.66 o
  -8   2  15      727.88      723.18     69.69 o
  -6   2  15     1346.46     1282.05     83.86 o
  -4   2  15      414.46      347.09     58.64 o
  -2   2  15     1291.89     1492.02    107.56 o
   0   2  15     2683.24     2588.87    111.71 o
   2   2  15     2602.80     2304.64    116.78 o
   4   2  15     1641.74     1398.27    106.52 o
   6   2  15     2745.10     2579.13    192.62 o
   8   2  15      986.36      719.87     96.67 o
  10   2  15      931.55      931.79    156.07 o
  12   2  15      382.36      449.38     91.73 o
 -13   3  15       27.75       71.62     76.82 o
 -11   3  15        5.99       24.25     62.93 o
  -9   3  15       49.48       76.20     50.85 o
  -7   3  15        3.86       40.85     45.70 o
  -5   3  15        2.42       88.01     41.06 o
  -3   3  15       79.64      119.24     43.40 o
  -1   3  15      567.77      454.08     55.96 o
   1   3  15      177.95      341.70     56.63 o
   3   3  15      165.46      138.45     76.46 o
   5   3  15        0.06       43.21     60.83 o
   7   3  15       13.54       21.89     65.69 o
   9   3  15       57.77      150.20     84.36 o
  11   3  15       13.86      141.80     80.11 o
  13   3  15      160.94      359.40     97.90 o
 -14   4  15      266.31      379.50     88.80 o
 -12   4  15      143.36      217.82     79.43 o
 -10   4  15      644.88      656.29     93.66 o
  -8   4  15      820.49      860.82     77.03 o
  -6   4  15      805.51      899.77    107.01 o
  -4   4  15      409.12      457.22     57.98 o
  -2   4  15     2293.47     2439.28    133.95 o
   0   4  15     4535.80     4325.20    144.36 o
   2   4  15     3761.85     3863.12    154.88 o
   4   4  15      640.68      561.15     87.78 o
   6   4  15     1342.24     1299.67    222.29 o
   8   4  15     2399.52     2270.93    209.66 o
  10   4  15      590.62      504.41     94.76 o
  12   4  15      406.78      517.21    135.67 o
 -13   5  15      322.60      388.92     90.43 o
 -11   5  15      360.20      423.56     88.67 o
  -9   5  15      621.69      836.63    110.58 o
  -7   5  15      226.89      186.08     61.51 o
  -5   5  15      431.51      468.25     58.95 o
  -3   5  15      951.65      964.24     77.05 o
  -1   5  15     1821.13     1642.34     93.47 o
   1   5  15     1662.66     1552.54    134.60 o
   3   5  15     2006.78     1959.02    178.58 o
   5   5  15      987.94      927.35    112.43 o
   7   5  15      232.31      470.21     90.43 o
   9   5  15     2595.72     2518.77    177.43 o
  11   5  15      707.01      438.49     92.91 o
 -12   6  15        6.72      -32.12     69.84 o
 -10   6  15       19.49       18.58     70.81 o
  -8   6  15      250.85      299.96     57.33 o
  -6   6  15        1.27      124.99     49.26 o
  -4   6  15        0.57       50.42     45.85 o
  -2   6  15      239.76      308.97     54.52 o
   0   6  15      735.09      681.17     99.28 o
   2   6  15        7.40       58.01     69.55 o
   4   6  15      225.92      140.13     72.34 o
   6   6  15      426.80      443.03     95.16 o
   8   6  15      247.12      186.84    123.53 o
  10   6  15       81.60      212.82     81.73 o
  12   6  15       28.18       67.34    108.31 o
 -11   7  15     1139.24     1349.08    196.28 o
  -9   7  15       89.63      158.57     64.66 o
  -7   7  15       76.40      136.01     53.17 o
  -5   7  15     1531.47     1557.61     95.98 o
  -3   7  15     1623.13     1482.99    118.68 o
  -1   7  15      916.61      912.51    121.20 o
   1   7  15     3484.47     3254.42    252.90 o
   3   7  15     1739.57     1423.15    136.91 o
   5   7  15     1335.02     1271.42    128.60 o
   7   7  15     1395.45     1293.31    159.52 o
   9   7  15      204.52      172.70     82.19 o
  11   7  15      818.32      876.89    119.32 o
 -10   8  15       23.10       37.77     71.26 o
  -8   8  15      455.97      534.64     68.78 o
  -6   8  15       10.77      111.03     77.99 o
  -4   8  15      681.23      645.46     89.47 o
  -2   8  15     1069.16     1080.57    138.85 o
   0   8  15      402.19      518.89    101.56 o
   2   8  15      348.29      361.29     80.21 o
   4   8  15     3452.39     3151.63    205.03 o
   6   8  15      405.81      356.38     91.63 o
   8   8  15      503.23      488.07    140.88 o
  10   8  15       25.32      115.87     87.35 o
  -9   9  15       81.40      139.00     77.33 o
  -7   9  15      341.61      396.97     83.77 o
  -5   9  15       45.97       75.53     67.55 o
  -3   9  15      151.81      207.06     70.91 o
  -1   9  15      163.75      119.47     79.98 o
   1   9  15       72.20      170.41     83.80 o
   3   9  15      995.41     1002.89    177.04 o
   5   9  15      590.42      692.47    108.70 o
   7   9  15      110.61      170.37     82.29 o
   9   9  15        1.76      104.33     85.08 o
  -8  10  15       96.72      191.82     75.55 o
  -6  10  15     1042.43      873.53    105.94 o
  -4  10  15      565.94      555.00     87.55 o
  -2  10  15      732.92      838.11    117.53 o
   0  10  15      263.64      371.08     97.18 o
   2  10  15     1071.85     1164.98    132.70 o
   4  10  15     2271.50     2057.28    173.82 o
   6  10  15     2376.08     1994.68    269.97 o
   8  10  15      107.73      332.91     99.34 o
  -7  11  15      353.34      340.35     86.49 o
  -5  11  15       17.91       94.37    102.49 o
  -3  11  15      298.08      141.91     86.17 o
  -1  11  15      318.28      328.02    140.62 o
   1  11  15      439.90      422.86    102.26 o
   3  11  15      245.67      196.79     94.57 o
   5  11  15      554.11      591.34    111.81 o
  -4  12  15       32.08      100.03     88.92 o
  -2  12  15      215.81      227.54     96.60 o
   0  12  15        2.53       84.24     81.48 o
   2  12  15        1.53      200.57     94.64 o
   4  12  15      405.46      456.63    102.89 o
 -12   0  16      723.61      851.71    153.33 o
 -10   0  16      503.82      496.32    233.52 o
  -8   0  16      499.42      446.65     86.32 o
  -6   0  16     2028.10     1677.89    140.09 o
  -4   0  16       10.32      136.92     68.70 o
  -2   0  16     1848.81     1899.96    144.96 o
   0   0  16     1145.24     1207.40    114.22 o
   2   0  16     4149.74     3515.35    358.78 o
   4   0  16      908.67     1054.59    138.13 o
   6   0  16      477.13      506.67    188.05 o
   8   0  16      240.25      298.83     98.75 o
  10   0  16      355.39      169.31    193.30 o
  12   0  16      942.08     1117.18    250.52 o
 -13   1  16       42.72       28.45     76.71 o
 -11   1  16      131.95      221.28    120.17 o
  -9   1  16      298.39      327.82     96.81 o
  -7   1  16       20.64       61.61     64.96 o
  -5   1  16      973.33      827.78     97.31 o
  -3   1  16       15.92       93.54     48.44 o
  -1   1  16       60.31       96.49     42.01 o
   1   1  16     1447.15     1464.83    117.74 o
   3   1  16      150.57      152.12     60.40 o
   5   1  16      193.29      213.52     61.97 o
   7   1  16        9.43       65.12     57.78 o
   9   1  16       31.09       16.23     61.12 o
  11   1  16      459.84      602.65    124.47 o
 -12   2  16      127.97      256.65     82.51 o
 -10   2  16        1.96       49.13     67.53 o
  -8   2  16       37.36       39.26     50.29 o
  -6   2  16     1452.21     1403.15     90.71 o
  -4   2  16     1330.48     1344.03    134.49 o
  -2   2  16       43.43       85.47     43.31 o
   0   2  16      345.60      382.47     53.92 o
   2   2  16       27.66       61.77     62.86 o
   4   2  16      782.65      684.14    125.09 o
   6   2  16      824.84      871.85     95.16 o
   8   2  16      708.05      617.00    120.11 o
  10   2  16        2.42       79.72     93.18 o
  12   2  16       73.23       97.36     86.43 o
 -13   3  16       78.66      -26.64     74.93 o
 -11   3  16      319.17      261.58     79.14 o
  -9   3  16      608.66      683.49     86.48 o
  -7   3  16      775.36      869.64     75.83 o
  -5   3  16      496.53      549.10     64.86 o
  -3   3  16     3509.20     3031.20    133.34 o
  -1   3  16      531.40      666.13     79.58 o
   1   3  16     1032.31     1070.93     84.10 o
   3   3  16      797.63      708.71     82.62 o
   5   3  16     1065.00     1073.14    120.84 o
   7   3  16      291.46      234.23     82.28 o
   9   3  16     2110.43     1909.11    159.40 o
  11   3  16      280.46      387.56    147.58 o
 -12   4  16        8.15      -36.66    108.90 o
 -10   4  16      273.16      275.34     82.82 o
  -8   4  16      279.62      437.42     66.07 o
  -6   4  16       77.98       88.13     47.64 o
  -4   4  16      222.37      273.72     61.53 o
  -2   4  16      446.68      448.91     67.27 o
   0   4  16       75.09      112.34     45.31 o
   2   4  16       88.30      106.45     55.98 o
   4   4  16      285.31      317.89     81.19 o
   6   4  16        2.09      147.23     77.10 o
   8   4  16        1.67      128.27     78.10 o
  10   4  16       14.57       67.15    104.55 o
 -11   5  16       92.22       48.40     74.20 o
  -9   5  16      247.62      404.98     73.84 o
  -7   5  16      278.89      388.93     62.15 o
  -5   5  16      731.07      701.87     67.36 o
  -3   5  16      946.70     1019.77     80.10 o
  -1   5  16      627.39      650.11     87.63 o
   1   5  16      263.28      269.98     76.84 o
   3   5  16      872.71      906.17    177.80 o
   5   5  16      165.61      249.60    131.93 o
   7   5  16      443.26      370.33     93.90 o
   9   5  16      127.69      311.26     95.71 o
  11   5  16     1218.45     1145.53    215.21 o
 -10   6  16      203.10      279.68     82.57 o
  -8   6  16      605.38      736.82     77.48 o
  -6   6  16     1141.20     1070.80     88.50 o
  -4   6  16     1644.59     1757.77    104.05 o
  -2   6  16     1185.38     1321.85    112.88 o
   0   6  16      891.69     1152.28    129.53 o
   2   6  16       17.56      103.65     73.73 o
   4   6  16      534.50      476.41    118.03 o
   6   6  16     1647.69     1538.25    186.06 o
   8   6  16     1278.12     1101.06    132.48 o
  10   6  16      174.27      364.07     96.33 o
  -9   7  16        5.21      117.10     64.58 o
  -7   7  16       70.14       33.32     55.41 o
  -5   7  16      355.28      412.14     83.39 o
  -3   7  16      116.13      158.91     72.19 o
  -1   7  16      124.75      297.51     85.69 o
   1   7  16       12.18       30.96     75.43 o
   3   7  16      173.27      175.31    145.23 o
   5   7  16       25.99       30.03     77.65 o
   7   7  16      698.39      844.15    144.13 o
   9   7  16       10.22       61.09    114.29 o
 -10   8  16      169.55      265.60     84.60 o
  -8   8  16      338.82      412.57     74.90 o
  -6   8  16      421.19      399.79     88.34 o
  -4   8  16      440.56      551.98     91.92 o
  -2   8  16      580.99      514.57    103.09 o
   0   8  16      604.34      607.29    109.79 o
   2   8  16     1042.98      981.48    123.17 o
   4   8  16      425.73      455.21     96.19 o
   6   8  16      240.34      139.90     82.24 o
   8   8  16      210.13      376.59    204.24 o
  -7   9  16      696.01      707.24    104.18 o
  -5   9  16      520.21      589.16     92.90 o
  -3   9  16      507.14      541.16    170.81 o
  -1   9  16      606.87      605.89    114.35 o
   1   9  16      266.69      505.71    107.92 o
   3   9  16      564.88      586.07    105.53 o
   5   9  16      297.65      470.54    102.46 o
   7   9  16      221.36      228.10     92.10 o
  -6  10  16       31.74      139.91    106.06 o
  -4  10  16       66.76      244.00     97.31 o
  -2  10  16        2.06      113.93    115.45 o
   0  10  16        7.60       81.53     92.77 o
   2  10  16        5.15       74.71     89.65 o
   4  10  16       71.48      109.40    128.64 o
   6  10  16      311.04      418.01    127.02 o
  -3  11  16      351.32      471.85    159.28 o
  -1  11  16      231.46      158.76     98.15 o
   1  11  16      665.88      827.27    136.54 o
   3  11  16      201.69      357.27    104.63 o
 -11   1  17      306.69      436.95     95.76 o
  -9   1  17      357.43      389.64    102.09 o
  -7   1  17      549.47      616.08     84.98 o
  -5   1  17      131.78      228.59     54.21 o
  -3   1  17     1996.39     2027.60    143.08 o
  -1   1  17     1154.99     1375.96     90.67 o
   1   1  17      575.14      567.64     65.36 o
   3   1  17      321.84      510.38     80.12 o
   5   1  17     1147.38     1241.15    156.98 o
   7   1  17      127.81       68.19     65.97 o
   9   1  17       56.74       33.88     83.50 o
 -10   2  17      726.39      549.13    100.69 o
  -8   2  17       80.37       85.22     54.52 o
  -6   2  17      771.25      843.57     77.65 o
  -4   2  17      693.45      739.94     88.70 o
  -2   2  17      624.96      747.63     78.19 o
   0   2  17     1284.04     1514.22    145.69 o
   2   2  17     1475.41     1536.33    119.91 o
   4   2  17      180.37      202.12     67.62 o
   6   2  17       19.44      223.90    189.31 o
   8   2  17      315.46      362.34    100.01 o
  10   2  17      248.27      104.62    243.31 o
 -11   3  17       54.43      130.25    101.27 o
  -9   3  17      170.36      159.77     72.93 o
  -7   3  17       39.76       50.34     51.55 o
  -5   3  17       94.91       96.89     50.40 o
  -3   3  17       18.11       26.34     47.16 o
  -1   3  17      100.69      142.30     49.57 o
   1   3  17      169.81      192.17     78.33 o
   3   3  17      294.29      372.04    108.53 o
   5   3  17      271.05      319.91     86.18 o
   7   3  17       95.22      141.00     79.59 o
   9   3  17      229.04      385.26     95.03 o
 -10   4  17      154.79      162.49     82.36 o
  -8   4  17      575.97      722.09     76.32 o
  -6   4  17      323.73      374.06     63.88 o
  -4   4  17     1084.78      996.54     83.35 o
  -2   4  17      314.76      349.54     58.17 o
   0   4  17     1033.02     1010.72    101.59 o
   2   4  17      670.13      789.45    110.56 o
   4   4  17     1049.37     1048.75    123.60 o
   6   4  17       46.28      122.88     85.10 o
   8   4  17      795.28     1019.28    130.78 o
  -9   5  17       62.19      167.46     79.28 o
  -7   5  17      797.10      633.28     90.34 o
  -5   5  17      382.55      388.52     67.05 o
  -3   5  17      599.76      612.05     69.04 o
  -1   5  17     1410.35     1324.35    118.23 o
   1   5  17      429.80      504.00    155.27 o
   3   5  17       97.33      243.41     83.44 o
   5   5  17      435.87      445.32     99.10 o
   7   5  17      411.28      506.58    120.00 o
   9   5  17       12.94       11.36     82.05 o
  -8   6  17        1.48      183.36     63.17 o
  -6   6  17        8.64      173.66     57.64 o
  -4   6  17      489.37      365.03     82.56 o
  -2   6  17      236.49      215.15     75.05 o
   0   6  17      247.89      136.30    197.74 o
   2   6  17       62.97      102.23     79.12 o
   4   6  17      251.20      270.07     90.26 o
   6   6  17       28.77      182.86     88.54 o
   8   6  17        6.00      178.11    107.81 o
  -7   7  17      217.85      224.18     77.82 o
  -5   7  17      454.27      540.56     91.26 o
  -3   7  17     1003.81     1034.37    176.50 o
  -1   7  17      644.69      794.73    118.61 o
   1   7  17      686.65      977.38    129.06 o
   3   7  17      105.06      144.19     81.15 o
   5   7  17      477.88      621.01    113.51 o
   7   7  17      447.19      646.68    113.49 o
  -6   8  17      524.21      576.90     93.04 o
  -4   8  17      501.73      524.67    122.88 o
  -2   8  17      462.50      704.51    188.54 o
   0   8  17      113.72      314.82     98.89 o
   2   8  17      410.75      450.03    203.18 o
   4   8  17      425.87      402.18    102.45 o
   6   8  17       55.16       52.94     89.17 o
  -5   9  17        5.87       15.10     97.36 o
  -3   9  17       77.47       99.18    154.96 o
  -1   9  17      152.47      115.99     94.91 o
   1   9  17        0.66       59.59     93.03 o
   3   9  17        4.21       68.08     88.22 o
  -2  10  17      369.57      321.95    129.44 o
   0  10  17      338.02      238.67    112.33 o
 -10   0  18      569.28      970.74    193.93 o
  -8   0  18     1672.54     1708.13    194.78 o
  -6   0  18     1340.26     1206.93    129.24 o
  -4   0  18       26.73      138.01     77.62 o
  -2   0  18      362.99      314.62     89.14 o
   0   0  18      502.49      424.27     90.16 o
   2   0  18       26.14      183.33     94.73 o
   4   0  18     1508.71     1916.09    401.72 o
   6   0  18      533.15      521.84    121.94 o
   8   0  18      432.91      365.53    112.43 o
  -9   1  18      363.63      464.11     91.52 o
  -7   1  18      157.20      185.74     60.81 o
  -5   1  18        5.31      107.20     56.91 o
  -3   1  18      442.88      416.21     64.42 o
  -1   1  18        2.55      119.16     51.37 o
   1   1  18      550.46      626.28     78.90 o
   3   1  18       55.36       65.48     63.16 o
   5   1  18       33.89      137.06     70.32 o
   7   1  18       85.69      -30.61     83.83 o
  -8   2  18      307.56      347.36     67.20 o
  -6   2  18      255.50      298.63     61.42 o
  -4   2  18      397.52      442.80     66.36 o
  -2   2  18       18.89      151.18     51.14 o
   0   2  18        7.54      146.13     57.72 o
   2   2  18      221.42      307.07     83.26 o
   4   2  18       71.40      160.75     79.06 o
   6   2  18      569.98      781.07    125.94 o
   8   2  18      111.37      161.08     92.07 o
  -9   3  18      600.74      598.86     99.69 o
  -7   3  18      732.25      909.84     86.05 o
  -5   3  18      763.12      831.79     79.20 o
  -3   3  18       98.86      245.40     57.76 o
  -1   3  18      427.74      393.69     67.26 o
   1   3  18      413.13      404.17     81.67 o
   3   3  18      838.93     1142.71    129.08 o
   5   3  18      300.82      378.92     91.20 o
   7   3  18      271.58      179.66     90.42 o
  -8   4  18       49.07      176.78     63.21 o
  -6   4  18       27.49      227.40     61.04 o
  -4   4  18      182.68      286.05     62.41 o
  -2   4  18      266.18      264.35     66.76 o
   0   4  18      307.98      432.45     95.87 o
   2   4  18      209.94      386.97     95.65 o
   4   4  18       11.44       10.55     77.85 o
   6   4  18      233.47      163.52     91.24 o
  -7   5  18      206.96      277.44     66.48 o
  -5   5  18       10.01       74.49     56.49 o
  -3   5  18       82.94      103.36     64.83 o
  -1   5  18       40.01      110.73     76.43 o
   1   5  18      116.16       94.67     78.56 o
   3   5  18      145.14      191.88     86.35 o
   5   5  18        2.55       93.33     84.84 o
  -6   6  18      273.52      379.15     78.14 o
  -4   6  18      427.66      486.72     95.09 o
  -2   6  18      330.44      410.30     84.29 o
   0   6  18      810.50      920.75    121.98 o
   2   6  18       99.08      145.26     87.70 o
   4   6  18      801.04      766.83    118.14 o
   6   6  18      278.20      231.21    171.78 o
  -5   7  18      230.41      179.80     91.80 o
  -3   7  18      486.20      554.76     96.53 o
  -1   7  18      140.23      203.83     97.13 o
   1   7  18        0.88       97.34     87.79 o
   3   7  18      604.80      685.86    112.44 o
  -2   8  18      107.89      301.81    106.18 o
   0   8  18      149.00      316.49    107.88 o
   2   8  18      212.33      302.13    107.91 o
  -7   1  19      424.50      587.06     82.62 o
  -5   1  19      565.37      718.98     77.64 o
  -3   1  19      464.48      616.38     82.76 o
  -1   1  19       45.52      136.85     56.14 o
   1   1  19       19.67      212.13     69.76 o
   3   1  19       13.31      161.52     72.97 o
   5   1  19      309.41      233.07     80.15 o
  -6   2  19      229.22      391.98     70.50 o
  -4   2  19      186.36      276.66     79.94 o
  -2   2  19      135.38      273.82     64.34 o
   0   2  19       39.32      275.73     67.07 o
   2   2  19       63.61      150.67     68.25 o
   4   2  19      132.59      228.40    129.96 o
  -5   3  19      115.20      170.41     64.91 o
  -3   3  19        4.07      160.89     57.77 o
  -1   3  19       17.32      113.58     64.58 o
   1   3  19       88.13      193.59     89.37 o
   3   3  19        1.59      193.57    112.15 o
   5   3  19       67.51      170.28     90.02 o
  -4   4  19      449.28      470.07     74.03 o
  -2   4  19       90.17      215.04     68.76 o
   0   4  19        4.94       87.30     81.07 o
   2   4  19      167.31      163.94     90.02 o
   4   4  19       43.15      189.05     95.64 o
  -3   5  19       17.31      170.20     77.62 o
  -1   5  19      111.36      173.50     91.75 o
   1   5  19      409.54      514.77    107.77 o
   3   5  19       38.23      207.10     95.00 o
   0   6  19       78.01      254.62    110.48 o
 
